# Supplementary material for: Aqua­(benzene-1,2-dicarboxyl­ato-κO)bis­[2-(1H-pyrazol-3-yl-κN 2)pyridine-κN]cadmium(II)
Source: Acta Crystallogr Sect E Struct Rep Online. 2010 Sep 4;66(Pt 10):m1206. doi: 10.1107/S1600536810034616 (PMC2983402; doi:10.1107/S1600536810034616)
Supplement: Supplementary file 2 [file e-66-m1206-Isup2.hkl]

# 
# h,k,l, Fc-squared, Fo-squared, sigma(Fo-squared) and status flag 
# 
data_I
_shelx_title ' 100612D in P-1' 
_shelx_refln_list_code          4 
_shelx_F_calc_maximum      188.51 
_exptl_crystal_F_000       588.00 
_reflns_d_resolution_high  0.8400 
 
loop_ 
 _symmetry_equiv_pos_as_xyz 
 'x, y, z' 
 '-x, -y, -z' 
 
_cell_length_a    10.1546 
_cell_length_b    10.7709 
_cell_length_c    12.4900 
_cell_angle_alpha  64.986 
_cell_angle_beta   71.209 
_cell_angle_gamma  81.618 
 
_shelx_F_squared_multiplier     1.000 
 
loop_ 
 _refln_index_h 
 _refln_index_k 
 _refln_index_l 
 _refln_F_squared_calc 
 _refln_F_squared_meas 
 _refln_F_squared_sigma 
 _refln_observed_status 
   1   0   0      161.65      161.10      7.26 o 
   2   0   0    11741.75    11320.98     48.02 o 
   3   0   0        0.20       -6.28      8.34 o 
   4   0   0     8911.46     8931.14     55.79 o 
   5   0   0     2618.31     2755.98     50.99 o 
   6   0   0     3782.77     3834.57     47.33 o 
   7   0   0      405.35      448.75     28.20 o 
   8   0   0      797.37      779.52     36.30 o 
   9   0   0       59.79       17.70     21.27 o 
  10   0   0      352.06      364.70     31.18 o 
  11   0   0       68.81       69.20     43.32 o 
 -11   1   0      185.74      234.21     51.36 o 
 -10   1   0       23.37       65.43     40.57 o 
  -9   1   0      153.73      194.47     25.15 o 
  -8   1   0      310.72      385.53     30.62 o 
  -7   1   0     1357.84     1366.21     52.31 o 
  -6   1   0      720.71      729.16     26.73 o 
  -5   1   0     4480.07     4396.50     46.74 o 
  -4   1   0     1154.06     1121.32     18.57 o 
  -3   1   0     6140.73     6004.72     39.27 o 
  -2   1   0     4118.25     4122.61     45.93 o 
  -1   1   0    21896.92    21419.48    125.88 o 
   0   1   0      227.29      214.82      4.86 o 
   1   1   0     5728.12     6110.07     46.04 o 
   2   1   0      284.42      285.28     14.19 o 
   3   1   0     2884.25     2726.19     36.91 o 
   4   1   0      210.20      269.09     22.79 o 
   5   1   0     2712.02     2684.83     37.46 o 
   6   1   0      325.49      368.19     21.79 o 
   7   1   0     2338.47     2291.89     54.53 o 
   8   1   0      347.66      363.16     29.42 o 
   9   1   0      927.11      916.86     37.83 o 
  10   1   0       22.09       47.52     24.54 o 
  11   1   0      360.02      373.07     33.97 o 
 -11   2   0       33.26      -15.51     42.41 o 
 -10   2   0      164.51      195.82     47.20 o 
  -9   2   0      463.67      420.52     48.75 o 
  -8   2   0      859.43      885.21     35.50 o 
  -7   2   0      161.35      187.56     21.24 o 
  -6   2   0      375.09      368.50     20.23 o 
  -5   2   0      193.06      193.55     21.52 o 
  -4   2   0     3936.93     3893.42     42.56 o 
  -3   2   0     2912.25     2834.35     33.53 o 
  -2   2   0      512.67      489.80     17.48 o 
  -1   2   0     3582.78     3746.76     38.64 o 
   0   2   0     2496.45     2481.52     22.19 o 
   1   2   0     2647.79     2789.54     35.22 o 
   2   2   0     6377.58     6345.06     36.68 o 
   3   2   0     3100.33     2926.49     29.68 o 
   4   2   0     6755.70     6871.85     50.49 o 
   5   2   0      349.11      348.37     21.58 o 
   6   2   0     1235.33     1242.16     33.62 o 
   7   2   0      269.20      319.14     25.53 o 
   8   2   0      528.24      638.76     35.01 o 
   9   2   0      201.55      220.26     27.48 o 
  10   2   0      173.92      208.53     29.47 o 
  11   2   0       78.26      104.31     28.51 o 
 -11   3   0      100.28       69.45     47.55 o 
 -10   3   0      327.21      288.39     50.76 o 
  -9   3   0      186.63      186.97     43.85 o 
  -8   3   0     1205.71     1233.49     62.36 o 
  -7   3   0        8.83       12.09     31.20 o 
  -6   3   0      794.08      805.81     33.69 o 
  -5   3   0     1045.31     1091.23     31.82 o 
  -4   3   0     1790.78     1748.51     33.97 o 
  -3   3   0     2077.18     1996.89     31.86 o 
  -2   3   0     2734.30     2583.01     32.27 o 
  -1   3   0     3716.64     3706.56     27.52 o 
   0   3   0     8566.25     8689.90     42.10 o 
   1   3   0      711.27      673.45     25.10 o 
   2   3   0      744.12      621.73     12.77 o 
   3   3   0      989.88      961.81     19.11 o 
   4   3   0     1895.04     1893.01     29.88 o 
   5   3   0      332.24      306.35     20.41 o 
   6   3   0      760.24      731.27     29.93 o 
   7   3   0      421.22      502.20     38.95 o 
   8   3   0      926.53      908.07     37.34 o 
   9   3   0      187.09      212.67     41.56 o 
  10   3   0       84.46       92.21     26.95 o 
  11   3   0      138.42      168.96     41.91 o 
 -10   4   0      105.42      105.90     47.41 o 
  -9   4   0      332.40      352.69     50.48 o 
  -8   4   0      517.44      480.30     49.78 o 
  -7   4   0      433.01      472.41     47.63 o 
  -6   4   0        1.73       17.05     18.34 o 
  -5   4   0     1678.65     1706.00     40.33 o 
  -4   4   0     1769.74     1843.47     37.15 o 
  -3   4   0      966.13      878.42     27.37 o 
  -2   4   0      743.05      731.26     15.77 o 
  -1   4   0     4990.28     5158.97     36.07 o 
   0   4   0     1524.77     1538.56     32.36 o 
   1   4   0     7204.03     7199.70     68.81 o 
   2   4   0      113.01      127.33     17.98 o 
   3   4   0     2922.85     2763.10     27.72 o 
   4   4   0      994.30      966.43     25.93 o 
   5   4   0      788.74      733.40     26.43 o 
   6   4   0     1338.88     1377.88     35.48 o 
   7   4   0     2117.34     2073.47     44.73 o 
   8   4   0      166.62      212.92     39.48 o 
   9   4   0      244.69      252.01     42.51 o 
  10   4   0      134.83      204.64     42.97 o 
 -10   5   0      146.60      208.06     51.11 o 
  -9   5   0        7.10      -33.95     38.81 o 
  -8   5   0      401.74      415.90     50.66 o 
  -7   5   0        1.28      -42.37     33.10 o 
  -6   5   0     1752.01     1764.97     47.72 o 
  -5   5   0        3.85        0.93     17.37 o 
  -4   5   0     1703.88     1709.92     27.63 o 
  -3   5   0       69.63       65.78     10.29 o 
  -2   5   0     4753.18     4813.59     37.26 o 
  -1   5   0      227.21      234.95     19.64 o 
   0   5   0     7169.20     7069.30     71.07 o 
   1   5   0     2130.05     2163.99     45.86 o 
   2   5   0     2561.57     2415.13     51.64 o 
   3   5   0     1676.45     1856.53     51.47 o 
   4   5   0     3231.58     3274.35     67.79 o 
   5   5   0      655.55      661.00     48.75 o 
   6   5   0      847.92      873.43     56.68 o 
   7   5   0      302.89      367.22     45.19 o 
   8   5   0      605.25      659.59     52.42 o 
   9   5   0      149.35      161.14     42.83 o 
  10   5   0      584.84      607.10     56.51 o 
  -9   6   0      222.59      232.98     52.10 o 
  -8   6   0       24.12      -23.37     38.53 o 
  -7   6   0      478.00      503.71     50.09 o 
  -6   6   0      107.78       72.97     31.60 o 
  -5   6   0     2410.36     2470.36     52.98 o 
  -4   6   0       91.32      101.94     17.60 o 
  -3   6   0     2077.73     2088.15     30.58 o 
  -2   6   0       62.54       84.31     12.03 o 
  -1   6   0     8417.12     8379.56     68.73 o 
   0   6   0      316.00      341.73     25.73 o 
   1   6   0     2010.02     1993.98     48.37 o 
   2   6   0      850.30      899.52     42.90 o 
   3   6   0     3203.70     3161.97     68.00 o 
   4   6   0        5.68      -11.25     28.84 o 
   5   6   0     2301.32     2402.37     71.17 o 
   6   6   0        9.09       -7.30     35.29 o 
   7   6   0     1370.49     1348.83     64.19 o 
   8   6   0       15.71       13.43     38.71 o 
   9   6   0      566.16      545.38     55.45 o 
  -9   7   0       38.07        6.80     43.99 o 
  -8   7   0      455.77      574.46     58.69 o 
  -7   7   0      254.43      237.53     46.04 o 
  -6   7   0      821.79      816.80     41.73 o 
  -5   7   0        8.25      -31.38     20.92 o 
  -4   7   0     1352.52     1451.52     53.81 o 
  -3   7   0       89.41       93.24     15.63 o 
  -2   7   0     3022.12     2970.07     47.08 o 
  -1   7   0      283.39      279.67     21.86 o 
   0   7   0     2479.49     2449.88     58.62 o 
   1   7   0       85.22       61.09     25.95 o 
   2   7   0      578.55      579.40     42.94 o 
   3   7   0      213.87      259.80     38.49 o 
   4   7   0     2024.28     2097.02     68.21 o 
   5   7   0       35.04       97.22     37.58 o 
   6   7   0     1247.63     1246.15     64.86 o 
   7   7   0      910.98      933.99     61.90 o 
   8   7   0      300.92      342.43     52.14 o 
   9   7   0       12.30      -23.34     41.21 o 
  -8   8   0       64.15        7.76     43.08 o 
  -7   8   0      271.87      248.07     47.94 o 
  -6   8   0       40.44       12.94     36.27 o 
  -5   8   0      455.95      400.14     47.70 o 
  -4   8   0      128.80      130.92     36.80 o 
  -3   8   0      645.73      624.94     58.45 o 
  -2   8   0      269.66      239.62     23.69 o 
  -1   8   0     1315.18     1341.86     40.09 o 
   0   8   0      379.40      404.33     29.26 o 
   1   8   0     1275.04     1330.65     42.32 o 
   2   8   0      641.52      637.53     49.11 o 
   3   8   0     1042.47     1154.53     58.38 o 
   4   8   0      164.03      185.18     39.13 o 
   5   8   0      957.96      991.77     59.58 o 
   6   8   0      551.58      541.04     54.64 o 
   7   8   0      903.93      844.77     65.81 o 
   8   8   0       28.87       33.31     44.52 o 
  -6   9   0      204.37      202.17     48.61 o 
  -5   9   0      507.52      526.06     63.59 o 
  -4   9   0      177.60      166.28     40.75 o 
  -3   9   0      412.46      410.29     48.12 o 
  -2   9   0       17.87       31.09     29.93 o 
  -1   9   0      691.11      701.46     34.62 o 
   0   9   0      292.28      259.93     26.34 o 
   1   9   0      235.68      239.00     26.89 o 
   2   9   0      530.33      531.54     35.41 o 
   3   9   0      808.47      809.66     76.28 o 
   4   9   0      258.84      273.66     29.96 o 
   5   9   0      464.02      547.08     39.07 o 
   6   9   0      292.59      305.28     52.28 o 
   7   9   0      136.28      184.54     51.43 o 
  -5  10   0       55.00       11.63     40.93 o 
  -4  10   0      305.00      271.97     50.27 o 
  -3  10   0        0.28      -32.78     33.17 o 
  -2  10   0      418.13      321.71     49.04 o 
  -1  10   0       27.57       22.28     33.00 o 
   0  10   0      252.08      227.37     28.52 o 
   1  10   0       76.05       61.15     25.34 o 
   2  10   0      795.10      831.05     43.67 o 
   3  10   0      117.77      125.93     28.14 o 
   4  10   0      963.82      925.05     46.50 o 
   5  10   0      119.24       94.55     37.37 o 
  -3  11   0      316.20      277.71     51.19 o 
  -2  11   0        0.33       -8.92     38.00 o 
  -1  11   0     1201.86     1230.67     83.90 o 
   0  11   0        7.75        5.61     35.22 o 
   1  11   0      629.36      586.66     65.00 o 
   2  11   0        4.13       -1.88     41.33 o 
   3  11   0      772.60      751.71     98.05 o 
  -2 -11   1      311.99      233.32     33.73 o 
  -1 -11   1      141.30      100.30     29.88 o 
   0 -11   1      195.36      210.80     45.97 o 
   1 -11   1      401.17      310.53     50.55 o 
   2 -11   1      743.09      633.86     71.74 o 
  -4 -10   1      490.24      555.51     93.38 o 
  -3 -10   1      211.42      235.91     37.31 o 
  -2 -10   1      163.45      134.55     42.90 o 
  -1 -10   1      181.48      194.01     42.90 o 
   0 -10   1      587.46      592.75     40.28 o 
   1 -10   1      254.56      249.69     44.06 o 
   2 -10   1      467.22      403.63     50.37 o 
   3 -10   1       47.56       23.16     35.57 o 
   4 -10   1      128.68       84.46     40.47 o 
   5 -10   1       28.99      -21.08     38.07 o 
  -6  -9   1      132.76      142.24     49.53 o 
  -5  -9   1      599.94      547.88     56.86 o 
  -4  -9   1       26.29       11.95     39.34 o 
  -3  -9   1      641.11      631.53     53.79 o 
  -2  -9   1        0.79      -44.21     30.95 o 
  -1  -9   1      901.03      842.73     51.50 o 
   0  -9   1        2.41      -17.21     20.27 o 
   1  -9   1      559.74      598.11     36.01 o 
   2  -9   1       64.34       59.29     33.03 o 
   3  -9   1      369.50      324.88     44.73 o 
   4  -9   1       29.09        2.12     33.91 o 
   5  -9   1      391.80      322.69     49.70 o 
   6  -9   1       56.55       10.15     38.67 o 
  -7  -8   1        0.91      -35.64     42.06 o 
  -6  -8   1      595.19      618.70     57.46 o 
  -5  -8   1        0.34      -45.51     35.50 o 
  -4  -8   1     1426.03     1406.58     63.31 o 
  -3  -8   1       42.21       21.82     33.49 o 
  -2  -8   1     1196.71     1219.28     57.35 o 
  -1  -8   1        0.02       15.02     31.06 o 
   0  -8   1      938.66      964.80     49.60 o 
   1  -8   1       22.38       -0.60     19.56 o 
   2  -8   1      636.52      632.09     33.81 o 
   3  -8   1       97.67      100.57     32.75 o 
   4  -8   1     2038.05     1963.48     84.22 o 
   5  -8   1        0.46      -40.82     29.47 o 
   6  -8   1      274.27      231.92     44.77 o 
  -8  -7   1       12.80        1.09     42.83 o 
  -7  -7   1      855.17      791.29     62.85 o 
  -6  -7   1        1.65      -21.05     35.89 o 
  -5  -7   1      238.05      221.17     40.93 o 
  -4  -7   1      221.12      166.53     38.99 o 
  -3  -7   1     1413.75     1459.70     60.28 o 
  -2  -7   1       91.37       91.87     31.83 o 
  -1  -7   1     2181.86     2214.09     61.20 o 
   0  -7   1       46.85       53.62     27.39 o 
   1  -7   1     2302.18     2296.08     56.30 o 
   2  -7   1      175.56      190.27     39.98 o 
   3  -7   1     1640.82     1661.25     41.62 o 
   4  -7   1        7.71        0.53     27.57 o 
   5  -7   1     1036.36     1124.60     41.99 o 
   6  -7   1       33.93       -5.43     22.28 o 
   7  -7   1      345.29      454.71     51.54 o 
   8  -7   1        2.28      -40.86     40.05 o 
   9  -7   1      138.73        4.41     44.77 o 
  -9  -6   1       25.24       20.76     41.81 o 
  -8  -6   1      557.39      615.60     57.14 o 
  -7  -6   1      377.87      376.06     48.79 o 
  -6  -6   1      251.08      241.37     41.91 o 
  -5  -6   1     1978.40     1980.23     69.38 o 
  -4  -6   1      772.50      824.22     52.74 o 
  -3  -6   1      364.08      414.03     38.04 o 
  -2  -6   1     1174.41     1166.55     49.04 o 
  -1  -6   1      836.13      854.15     41.28 o 
   0  -6   1     4773.54     4649.31     70.15 o 
   1  -6   1      711.94      692.31     35.92 o 
   2  -6   1     2361.20     2339.90     35.01 o 
   3  -6   1      186.53      180.20     21.31 o 
   4  -6   1      406.96      427.30     22.58 o 
   5  -6   1      373.82      356.64     29.08 o 
   6  -6   1      743.29      767.50     40.73 o 
   7  -6   1       10.26      -20.66     35.08 o 
   8  -6   1      395.73      448.19     53.27 o 
   9  -6   1       27.62      -55.94     40.89 o 
  -9  -5   1      316.27      290.65     47.27 o 
  -8  -5   1      990.33     1039.89     63.42 o 
  -7  -5   1      312.12      251.34     43.11 o 
  -6  -5   1      678.10      736.41     56.30 o 
  -5  -5   1     1132.81     1142.61     56.86 o 
  -4  -5   1     4017.21     4014.43     77.69 o 
  -3  -5   1      631.15      652.65     40.26 o 
  -2  -5   1      441.76      490.56     34.30 o 
  -1  -5   1     3022.95     3049.52     55.70 o 
   0  -5   1      977.14      974.14     34.09 o 
   1  -5   1     1471.12     1450.74     24.00 o 
   2  -5   1     3363.77     3349.21     36.68 o 
   3  -5   1      739.18      726.92     30.51 o 
   4  -5   1      742.67      762.28     28.13 o 
   5  -5   1      396.06      471.68     31.72 o 
   6  -5   1      261.40      290.41     27.87 o 
   7  -5   1      100.96       87.78     39.48 o 
   8  -5   1      622.78      620.99     53.79 o 
   9  -5   1      326.91      285.08     50.83 o 
  10  -5   1      157.60      167.41     50.34 o 
 -10  -4   1      174.62      171.82     44.17 o 
  -9  -4   1     1524.73     1520.16     67.15 o 
  -8  -4   1      257.59      223.64     40.43 o 
  -7  -4   1     1131.23     1243.47     61.97 o 
  -6  -4   1      415.78      434.42     28.58 o 
  -5  -4   1     2401.52     2518.35     39.68 o 
  -4  -4   1     1502.81     1449.04     33.35 o 
  -3  -4   1     3466.94     3358.72     54.83 o 
  -2  -4   1     1207.19     1221.29     38.60 o 
  -1  -4   1     5637.43     5605.72     65.92 o 
   0  -4   1      165.25      170.41     16.78 o 
   1  -4   1     4431.53     4412.36     51.38 o 
   2  -4   1      357.25      346.21     16.11 o 
   3  -4   1     2302.86     2372.71     32.15 o 
   4  -4   1      140.01      133.28     16.87 o 
   5  -4   1     1672.51     1705.13     40.59 o 
   6  -4   1      292.80      353.50     29.44 o 
   7  -4   1      786.07      753.36     53.51 o 
   8  -4   1       26.81        1.87     35.67 o 
   9  -4   1      289.42      209.08     46.43 o 
  10  -4   1       24.29      -19.28     42.20 o 
 -10  -3   1      420.48      433.67     48.47 o 
  -9  -3   1       87.43       59.72     36.54 o 
  -8  -3   1     1464.01     1495.56     43.21 o 
  -7  -3   1        0.86       26.20     21.72 o 
  -6  -3   1     1601.97     1623.33     39.98 o 
  -5  -3   1        1.00       -7.26     13.56 o 
  -4  -3   1      306.52      284.72     17.99 o 
  -3  -3   1     1916.23     1856.62     25.68 o 
  -2  -3   1     6479.44     6515.85     69.20 o 
  -1  -3   1      463.79      509.81     24.99 o 
   0  -3   1     5683.76     5746.55     57.00 o 
   1  -3   1        0.51        6.22      6.68 o 
   2  -3   1     4654.00     4741.46     91.07 o 
   3  -3   1      363.21      380.30     26.93 o 
   4  -3   1     4886.67     4856.46     52.05 o 
   5  -3   1      835.65      830.41     28.95 o 
   6  -3   1     2060.04     2083.52     42.84 o 
   7  -3   1      162.97      221.45     39.48 o 
   8  -3   1     2365.00     2338.74     77.38 o 
   9  -3   1      164.31      173.93     42.51 o 
  10  -3   1       91.93      111.75     45.09 o 
  11  -3   1       89.83       67.37     46.14 o 
 -10  -2   1        5.13       -2.96     31.60 o 
  -9  -2   1     1033.89      970.32     40.17 o 
  -8  -2   1        0.09      -27.80     20.62 o 
  -7  -2   1      756.27      775.60     53.81 o 
  -6  -2   1        3.23        8.37     17.15 o 
  -5  -2   1      481.89      421.79     23.73 o 
  -4  -2   1      522.16      530.09     21.16 o 
  -3  -2   1     1578.98     1429.17     23.21 o 
  -2  -2   1      198.49      240.13     23.99 o 
  -1  -2   1     5682.97     5892.00     55.42 o 
   0  -2   1     4489.18     4648.87     29.20 o 
   1  -2   1     2787.61     2728.68     23.89 o 
   2  -2   1     1296.01     1346.51     30.92 o 
   3  -2   1     7282.63     7266.32     73.96 o 
   4  -2   1       12.97       13.84      8.96 o 
   5  -2   1     1781.28     1771.29     34.07 o 
   6  -2   1       45.56       28.17     13.39 o 
   7  -2   1     1217.26     1203.14     56.01 o 
   8  -2   1      229.52      306.16     43.68 o 
   9  -2   1      715.21      663.75     54.57 o 
  10  -2   1       17.15        5.85     39.13 o 
  11  -2   1       98.23       60.03     45.19 o 
 -11  -1   1       35.18        6.13     41.03 o 
 -10  -1   1      395.69      392.18     33.06 o 
  -9  -1   1       76.30       73.93     24.30 o 
  -8  -1   1      939.37      858.16     36.31 o 
  -7  -1   1        6.30        2.06     19.56 o 
  -6  -1   1     1897.73     1906.12     38.61 o 
  -5  -1   1        1.85       10.30     12.37 o 
  -4  -1   1     4181.23     4036.36     40.09 o 
  -3  -1   1      756.00      729.73     29.40 o 
  -2  -1   1     3275.15     3065.04     27.29 o 
  -1  -1   1     1928.51     1969.56     18.02 o 
   0  -1   1     1109.65     1109.71     17.75 o 
   1  -1   1       43.45       63.24      7.51 o 
   2  -1   1     5937.39     5945.86     55.49 o 
   3  -1   1     1063.69     1024.94     31.44 o 
   4  -1   1     3764.60     3626.21     28.27 o 
   5  -1   1        2.57        2.05      7.38 o 
   6  -1   1     2814.16     2698.95     39.99 o 
   7  -1   1       17.19        5.65     17.63 o 
   8  -1   1      948.75      926.13     36.06 o 
   9  -1   1       84.57      114.67     23.06 o 
  10  -1   1      516.20      559.02     34.98 o 
  11  -1   1       43.68       29.96     43.04 o 
 -11   0   1      294.35      215.21     51.11 o 
 -10   0   1      131.14      150.74     43.36 o 
  -9   0   1      822.40      774.95     35.92 o 
  -8   0   1      238.92      313.19     34.28 o 
  -7   0   1     1185.12     1186.04     36.93 o 
  -6   0   1      920.64      924.78     30.47 o 
  -5   0   1      711.75      680.39     52.90 o 
  -4   0   1     1177.12     1122.43     23.94 o 
  -3   0   1     3258.26     3231.18     69.99 o 
  -2   0   1      450.50      457.48     27.78 o 
  -1   0   1     2826.75     2757.21     28.98 o 
   0   0   1     4399.99     4576.02     36.66 o 
   1   0   1     6826.78     7194.06     49.53 o 
   2   0   1     1211.26     1127.94     16.31 o 
   3   0   1     3829.20     3781.93     32.87 o 
   4   0   1      136.93      143.30     12.40 o 
   5   0   1     6056.11     6031.55     94.79 o 
   6   0   1     1113.48     1161.09     32.87 o 
   7   0   1      892.18      832.39     32.03 o 
   8   0   1      162.70      218.06     25.29 o 
   9   0   1      337.92      364.55     28.91 o 
  10   0   1       11.37       10.92     30.39 o 
  11   0   1      301.49      330.28     32.65 o 
 -11   1   1      187.89      150.56     49.70 o 
 -10   1   1      230.43      178.83     45.86 o 
  -9   1   1      688.19      753.36     55.91 o 
  -8   1   1      152.24      143.81     23.95 o 
  -7   1   1      716.80      734.51     32.58 o 
  -6   1   1      672.28      658.70     33.08 o 
  -5   1   1      964.76      886.64     24.72 o 
  -4   1   1        2.50        3.42     10.91 o 
  -3   1   1      301.33      324.42     16.01 o 
  -2   1   1    35535.82    35007.70    291.04 o 
  -1   1   1     5898.24     6079.79     48.08 o 
   0   1   1     7115.60     7186.69     50.48 o 
   1   1   1     4536.32     4734.44     36.45 o 
   2   1   1      619.04      676.36     14.03 o 
   3   1   1      998.36      910.02     20.08 o 
   4   1   1     8950.56     8957.92     56.24 o 
   5   1   1      134.84      137.80     14.51 o 
   6   1   1     1324.49     1210.18     39.43 o 
   7   1   1     1476.05     1468.43     37.81 o 
   8   1   1      570.38      532.08     33.55 o 
   9   1   1      594.22      552.24     33.13 o 
  10   1   1      299.13      310.88     30.44 o 
  11   1   1       13.60       53.98     27.37 o 
 -11   2   1       83.86       37.93     46.25 o 
 -10   2   1      560.00      570.94     57.81 o 
  -9   2   1       39.55       91.87     37.90 o 
  -8   2   1     1386.70     1386.38     65.11 o 
  -7   2   1      585.84      561.22     29.68 o 
  -6   2   1      515.19      489.34     22.70 o 
  -5   2   1      311.73      284.10     19.83 o 
  -4   2   1     9025.12     9127.13     47.70 o 
  -3   2   1      792.93      769.58     14.65 o 
  -2   2   1    21884.38    21121.45     95.55 o 
  -1   2   1     3275.70     3105.18     55.86 o 
   0   2   1    14225.08    14272.61    161.26 o 
   1   2   1      179.45      192.48      7.73 o 
   2   2   1    29055.15    29396.33    130.64 o 
   3   2   1      813.46      834.89     19.34 o 
   4   2   1     1560.24     1511.41     25.92 o 
   5   2   1     2847.32     2697.37     36.87 o 
   6   2   1     4068.37     4133.57     55.68 o 
   7   2   1      897.53      929.93     34.13 o 
   8   2   1      890.54      910.68     38.30 o 
   9   2   1      354.51      392.16     30.07 o 
  10   2   1       58.25       74.55     26.09 o 
  11   2   1       39.34       45.08     27.09 o 
 -10   3   1       21.51       -5.15     39.73 o 
  -9   3   1      466.41      521.80     52.70 o 
  -8   3   1       10.98        3.49     33.42 o 
  -7   3   1      187.20      197.73     37.16 o 
  -6   3   1       13.84      -28.78     38.34 o 
  -5   3   1     3028.93     2926.80     46.27 o 
  -4   3   1        0.26        4.09     11.43 o 
  -3   3   1    11010.85    10979.97     73.10 o 
  -2   3   1     8497.84     8618.97     74.22 o 
  -1   3   1      345.10      299.25     16.08 o 
   0   3   1       64.07       95.48     13.18 o 
   1   3   1    14297.81    14083.15    140.99 o 
   2   3   1     4753.24     5066.41     32.10 o 
   3   3   1    16635.59    16850.24    125.23 o 
   4   3   1      172.32      210.32     13.89 o 
   5   3   1     4397.83     4375.19     45.49 o 
   6   3   1       92.00       92.44     17.55 o 
   7   3   1     1969.17     1981.86     48.65 o 
   8   3   1      177.86      208.42     29.14 o 
   9   3   1      698.17      695.09     35.84 o 
  10   3   1      125.90      101.69     27.54 o 
  11   3   1      249.97      256.84     32.64 o 
 -10   4   1      403.25      405.25     57.11 o 
  -9   4   1       13.10        9.38     37.37 o 
  -8   4   1      683.92      751.32     55.10 o 
  -7   4   1      100.58       17.31     35.50 o 
  -6   4   1      451.08      462.52     33.35 o 
  -5   4   1       23.15       36.49     16.62 o 
  -4   4   1     1165.62     1156.01     32.21 o 
  -3   4   1      470.06      482.03     24.78 o 
  -2   4   1     4749.19     4589.84     30.48 o 
  -1   4   1      630.52      652.61     13.84 o 
   0   4   1     1500.67     1451.90     17.43 o 
   1   4   1      198.11      234.10     31.39 o 
   2   4   1     8215.68     8246.04     73.85 o 
   3   4   1        4.43       17.81      8.24 o 
   4   4   1     7716.27     7430.35     85.10 o 
   5   4   1      160.56      192.66     16.92 o 
   6   4   1     2649.07     2607.93     42.29 o 
   7   4   1        7.01      -12.26     27.99 o 
   8   4   1     1043.71     1016.58     40.10 o 
   9   4   1      168.27      169.85     32.22 o 
  10   4   1      214.41      152.22     41.24 o 
  11   4   1       33.49       11.21     38.57 o 
 -10   5   1        2.99      -60.49     40.33 o 
  -9   5   1      142.16      156.73     46.29 o 
  -8   5   1       49.20       44.21     38.99 o 
  -7   5   1      186.22      194.98     41.21 o 
  -6   5   1      123.82      116.64     27.00 o 
  -5   5   1      171.75      206.57     37.10 o 
  -4   5   1       85.80       70.47     17.19 o 
  -3   5   1      727.80      687.78     17.38 o 
  -2   5   1      960.39     1004.48     18.86 o 
  -1   5   1     2572.19     2516.74     25.45 o 
   0   5   1     2923.00     2926.47     25.82 o 
   1   5   1     4078.27     4054.98     50.60 o 
   2   5   1       29.83       28.42     11.62 o 
   3   5   1     1226.99     1091.46     40.50 o 
   4   5   1      187.33      206.49     14.33 o 
   5   5   1     5272.45     5219.89     50.00 o 
   6   5   1        0.67        8.46     17.25 o 
   7   5   1      542.92      612.46     48.58 o 
   8   5   1      209.57      162.30     38.64 o 
   9   5   1      430.82      584.75     51.22 o 
  10   5   1        6.40        0.42     37.90 o 
  -9   6   1       48.99       15.09     43.85 o 
  -8   6   1      307.63      299.32     49.42 o 
  -7   6   1      233.67      231.57     43.01 o 
  -6   6   1      240.31      234.80     40.29 o 
  -5   6   1      916.42      980.50     72.48 o 
  -4   6   1      567.50      597.23     33.37 o 
  -3   6   1     1021.06     1019.74     22.63 o 
  -2   6   1     1221.84     1163.73     27.52 o 
  -1   6   1     1020.88     1017.32     20.34 o 
   0   6   1     1403.22     1354.39     30.75 o 
   1   6   1      519.09      502.25     24.60 o 
   2   6   1     1451.19     1437.09     35.15 o 
   3   6   1      751.88      751.09     48.61 o 
   4   6   1     2095.88     2123.20     45.04 o 
   5   6   1      231.45      230.65     37.72 o 
   6   6   1      247.70      287.83     42.09 o 
   7   6   1       37.44       45.33     35.32 o 
   8   6   1      872.06      882.42     59.65 o 
   9   6   1      169.91      137.31     42.34 o 
  10   6   1      256.78      242.67     48.79 o 
  -9   7   1       22.38       13.54     45.30 o 
  -8   7   1      202.34      126.41     45.40 o 
  -7   7   1      412.67      380.30     48.82 o 
  -6   7   1      319.48      367.61     65.81 o 
  -5   7   1      135.89      149.79     26.28 o 
  -4   7   1     1241.70     1213.55     42.97 o 
  -3   7   1      987.31     1054.33     37.60 o 
  -2   7   1     1971.60     1929.82     29.70 o 
  -1   7   1      671.02      646.63     49.02 o 
   0   7   1      815.87      816.66     31.08 o 
   1   7   1     1614.71     1577.19     38.65 o 
   2   7   1     1769.18     1773.69     43.02 o 
   3   7   1     1999.83     2082.48     53.37 o 
   4   7   1     1826.85     1889.62     47.33 o 
   5   7   1     1268.20     1288.65     44.75 o 
   6   7   1      167.86      218.38     41.70 o 
   7   7   1      416.62      530.50     50.94 o 
   8   7   1      559.89      603.61     54.92 o 
   9   7   1      276.49      314.94     50.55 o 
  -8   8   1        9.50       -4.48     43.78 o 
  -7   8   1      170.58      185.28     46.46 o 
  -6   8   1       46.14       57.43     47.48 o 
  -5   8   1      951.66      979.43     42.96 o 
  -4   8   1      169.03      146.33     37.47 o 
  -3   8   1     1820.00     1781.16     79.95 o 
  -2   8   1      309.41      301.12     41.63 o 
  -1   8   1     1186.06     1163.47     36.63 o 
   0   8   1      330.73      339.02     31.99 o 
   1   8   1     2612.63     2605.39     50.38 o 
   2   8   1      482.66      535.72     35.45 o 
   3   8   1      784.23      848.73     40.19 o 
   4   8   1     1307.12     1308.58     45.46 o 
   5   8   1     1343.82     1370.16     46.00 o 
   6   8   1       16.76        7.61     38.14 o 
   7   8   1     1016.58     1032.66     64.19 o 
   8   8   1       98.14      110.20     46.21 o 
  -6   9   1      187.49      142.56     47.03 o 
  -5   9   1        2.49      -22.95     36.38 o 
  -4   9   1     1151.60     1086.39     73.71 o 
  -3   9   1      146.78       62.68     34.30 o 
  -2   9   1      151.49      145.03     36.56 o 
  -1   9   1        0.80      -35.85     27.14 o 
   0   9   1     1265.65     1211.82     40.92 o 
   1   9   1       55.67       41.05     21.47 o 
   2   9   1      764.55      809.24     38.94 o 
   3   9   1       37.13       15.62     20.93 o 
   4   9   1      904.92      939.62     41.92 o 
   5   9   1        0.79        1.41     36.49 o 
   6   9   1      515.95      657.09     59.75 o 
   7   9   1       57.08       40.86     44.35 o 
  -5  10   1      516.27      365.98     57.00 o 
  -4  10   1       31.86       11.25     39.20 o 
  -3  10   1      325.88      250.85     47.52 o 
  -2  10   1      141.23       78.58     37.05 o 
  -1  10   1      632.57      614.79     63.31 o 
   0  10   1       18.62      -42.41     28.84 o 
   1  10   1      928.95      948.07     43.78 o 
   2  10   1       54.43       13.84     46.30 o 
   3  10   1     1198.09     1188.20     46.72 o 
   4  10   1       36.05       33.36     25.46 o 
   5  10   1      365.40      368.67     35.71 o 
   6  10   1       42.73      -13.43     44.24 o 
  -4  11   1      187.95      167.59     49.74 o 
  -3  11   1       65.96       -2.96     39.69 o 
  -2  11   1       90.24      117.74     44.21 o 
  -1  11   1       94.83       41.60     39.66 o 
   0  11   1      495.83      445.33     54.50 o 
   1  11   1       38.22      -20.16     34.90 o 
   2  11   1      718.21      688.23     46.04 o 
   3  11   1       48.13       13.99     27.05 o 
   4  11   1      499.72      497.09     41.92 o 
  -3 -10   2      216.18      158.42     47.34 o 
  -2 -10   2       34.82      -16.32     39.27 o 
  -1 -10   2      177.87      131.45     40.68 o 
   0 -10   2       42.05       -4.74     54.59 o 
   1 -10   2      456.45      487.41     49.55 o 
   2 -10   2      150.64      126.52     40.79 o 
   3 -10   2      145.11      160.04     43.57 o 
   4 -10   2       12.01       37.90     38.49 o 
  -5  -9   2        2.17      -40.08     40.89 o 
  -4  -9   2       79.89       94.97     43.71 o 
  -3  -9   2        0.79      -47.80     35.92 o 
  -2  -9   2      535.45      447.31     48.33 o 
  -1  -9   2       58.39       12.66     34.58 o 
   0  -9   2     1303.26     1225.95     58.62 o 
   1  -9   2      466.22      458.06     44.10 o 
   2  -9   2      247.29      243.32     33.00 o 
   3  -9   2      230.51      139.84     39.80 o 
   4  -9   2      314.61      276.44     45.33 o 
   5  -9   2        4.41      -15.09     33.49 o 
   6  -9   2      382.09      309.72     50.80 o 
  -6  -8   2       24.82        8.74     42.30 o 
  -5  -8   2       76.49       62.68     40.29 o 
  -4  -8   2      215.82      176.93     43.22 o 
  -3  -8   2      663.02      644.29     52.84 o 
  -2  -8   2      325.34      367.32     42.23 o 
  -1  -8   2      516.53      517.14     44.70 o 
   0  -8   2      508.65      478.29     41.81 o 
   1  -8   2       78.71       94.37     30.35 o 
   2  -8   2      181.37      197.97     33.14 o 
   3  -8   2      443.11      465.07     32.07 o 
   4  -8   2      110.35       73.71     33.56 o 
   5  -8   2      421.73      451.08     57.42 o 
   6  -8   2       10.28       15.62     32.93 o 
  -7  -7   2      181.43      193.18     48.19 o 
  -6  -7   2      749.43      765.81     60.74 o 
  -5  -7   2      288.07      236.79     42.73 o 
  -4  -7   2      404.32      527.26     48.08 o 
  -3  -7   2      271.52      312.26     41.74 o 
  -2  -7   2      374.69      449.04     42.34 o 
  -1  -7   2      191.50      246.41     36.87 o 
   0  -7   2      137.86      164.27     32.89 o 
   1  -7   2      161.63      197.90     31.02 o 
   2  -7   2     1314.50     1448.28     52.49 o 
   3  -7   2      251.87      292.98     33.98 o 
   4  -7   2      857.69      882.54     35.70 o 
   5  -7   2     1010.19     1041.69     64.23 o 
   6  -7   2      268.32      289.03     43.04 o 
   7  -7   2       52.25       16.39     39.52 o 
   8  -7   2      215.83      177.10     49.07 o 
  -8  -6   2      302.12      348.25     51.82 o 
  -7  -6   2       73.72       72.90     41.98 o 
  -6  -6   2      404.86      356.89     47.41 o 
  -5  -6   2       50.46       26.58     33.56 o 
  -4  -6   2      554.78      599.95     52.63 o 
  -3  -6   2      708.43      733.20     51.47 o 
  -2  -6   2      474.92      461.76     42.20 o 
  -1  -6   2      287.92      296.11     32.68 o 
   0  -6   2     2665.40     2611.76     59.33 o 
   1  -6   2      849.94      910.09     42.16 o 
   2  -6   2     1431.57     1478.91     47.70 o 
   3  -6   2      526.91      628.25     27.42 o 
   4  -6   2      189.55      229.14     22.38 o 
   5  -6   2      752.69      781.59     27.68 o 
   6  -6   2      591.13      628.71     36.95 o 
   7  -6   2      314.68      353.47     47.34 o 
   8  -6   2       27.99       21.64     40.65 o 
   9  -6   2      124.96      128.56     47.38 o 
  -9  -5   2      280.09      321.25     50.20 o 
  -8  -5   2        6.76      -16.85     38.60 o 
  -7  -5   2     1369.45     1421.84     67.12 o 
  -6  -5   2       98.42       94.19     37.37 o 
  -5  -5   2      802.08      812.69     56.30 o 
  -4  -5   2      649.65      682.90     48.40 o 
  -3  -5   2     1917.33     2017.45     59.08 o 
  -2  -5   2      712.22      689.84     40.40 o 
  -1  -5   2     3358.81     3319.90     62.29 o 
   0  -5   2     1036.77     1105.10     38.85 o 
   1  -5   2     3808.34     3962.74     36.94 o 
   2  -5   2        0.53      -15.30     11.46 o 
   3  -5   2      141.83      144.11     16.65 o 
   4  -5   2       45.64       41.62     16.69 o 
   5  -5   2      769.31      773.63     35.56 o 
   6  -5   2     1594.21     1573.95     46.21 o 
   7  -5   2      984.45      994.24     56.97 o 
   8  -5   2        3.44      -50.34     36.24 o 
   9  -5   2      216.88      166.28     48.72 o 
  10  -5   2       69.79      111.08     48.15 o 
  -9  -4   2       36.98       27.53     38.85 o 
  -8  -4   2      584.88      625.05     54.25 o 
  -7  -4   2       43.82      -25.52     33.10 o 
  -6  -4   2     1437.33     1369.32     62.92 o 
  -5  -4   2       79.43       80.51     32.08 o 
  -4  -4   2     1116.81     1130.38     50.30 o 
  -3  -4   2       18.97       38.37     10.95 o 
  -2  -4   2     1789.87     1859.84     48.19 o 
  -1  -4   2        6.49        2.26     15.09 o 
   0  -4   2     5320.57     5288.10     66.94 o 
   1  -4   2      205.16      236.95     13.41 o 
   2  -4   2     3957.12     3976.69     39.08 o 
   3  -4   2      339.71      382.37     19.84 o 
   4  -4   2     3136.14     3104.40     62.36 o 
   5  -4   2      161.32      174.98     20.59 o 
   6  -4   2     2265.06     2378.31     49.57 o 
   7  -4   2      934.67      895.39     56.93 o 
   8  -4   2      798.92      833.42     56.65 o 
   9  -4   2       50.11       41.39     40.79 o 
  10  -4   2      301.15      330.52     52.95 o 
 -10  -3   2       47.48       28.84     38.04 o 
  -9  -3   2      161.77      149.89     41.07 o 
  -8  -3   2      173.07      191.10     39.24 o 
  -7  -3   2      646.63      644.94     34.75 o 
  -6  -3   2       19.81       22.44     19.70 o 
  -5  -3   2     1020.62     1029.97     31.98 o 
  -4  -3   2       13.57       36.76     17.82 o 
  -3  -3   2     5701.05     5764.16     66.15 o 
  -2  -3   2     1440.91     1501.96     22.14 o 
  -1  -3   2     2428.32     2320.41     43.50 o 
   0  -3   2      246.26      242.96     12.61 o 
   1  -3   2     3649.66     3646.06     81.57 o 
   2  -3   2      186.38      224.90     12.99 o 
   3  -3   2     3216.41     3079.34     53.12 o 
   4  -3   2      636.09      673.02     35.50 o 
   5  -3   2     4193.19     4093.82     53.02 o 
   6  -3   2        0.54        0.41     14.90 o 
   7  -3   2      200.16      207.95     41.17 o 
   8  -3   2      102.83       89.93     37.90 o 
   9  -3   2      845.86      889.36     57.92 o 
  10  -3   2        6.90      -38.32     38.25 o 
  11  -3   2      112.33      145.52     48.82 o 
 -10  -2   2      143.07      126.82     28.73 o 
  -9  -2   2      615.30      527.28     34.81 o 
  -8  -2   2      982.15     1042.39     39.30 o 
  -7  -2   2      981.48      994.18     41.24 o 
  -6  -2   2      309.13      383.26     26.14 o 
  -5  -2   2       37.61       43.19     15.66 o 
  -4  -2   2     1816.73     1711.37     31.12 o 
  -3  -2   2     3013.43     3047.69     51.84 o 
  -2  -2   2     3499.56     3514.72     31.88 o 
  -1  -2   2     2581.83     2589.71     31.66 o 
   0  -2   2     1342.40     1462.38     19.78 o 
   1  -2   2      105.42      129.78      9.23 o 
   2  -2   2      125.83      123.94     15.69 o 
   3  -2   2      836.57      852.98     31.09 o 
   4  -2   2     2974.51     2922.19     54.64 o 
   5  -2   2      465.55      453.50     22.85 o 
   6  -2   2     1546.17     1543.28     34.81 o 
   7  -2   2      377.32      447.10     42.55 o 
   8  -2   2      212.83      270.91     43.64 o 
   9  -2   2       15.87       13.54     35.46 o 
  10  -2   2      191.56      171.46     45.62 o 
  11  -2   2       31.67        0.99     42.94 o 
 -10  -1   2      272.70      284.86     70.47 o 
  -9  -1   2      144.89      122.06     25.48 o 
  -8  -1   2      336.43      333.87     28.03 o 
  -7  -1   2      467.97      512.25     32.20 o 
  -6  -1   2      808.76      805.66     42.80 o 
  -5  -1   2      241.93      274.82     19.59 o 
  -4  -1   2     2338.70     2393.49     74.06 o 
  -3  -1   2     4042.53     4135.51     38.37 o 
  -2  -1   2     1790.32     1818.42     45.10 o 
  -1  -1   2      160.72      171.39     10.73 o 
   0  -1   2    26434.15    26782.95     88.48 o 
   1  -1   2     9166.62     9161.42     63.31 o 
   2  -1   2     2031.43     1944.02     35.53 o 
   3  -1   2     4569.48     4415.84     56.68 o 
   4  -1   2     6402.15     6277.86     74.52 o 
   5  -1   2     3062.92     3061.18     36.55 o 
   6  -1   2      792.21      845.26     44.42 o 
   7  -1   2     1446.28     1452.02     57.21 o 
   8  -1   2      236.33      290.86     42.23 o 
   9  -1   2      425.34      474.10     48.93 o 
  10  -1   2      100.63      113.79     42.30 o 
  11  -1   2      193.55       82.67     46.29 o 
 -10   0   2       31.02       14.24     39.41 o 
  -9   0   2      144.36      201.95     26.71 o 
  -8   0   2      126.27      140.28     23.92 o 
  -7   0   2      388.90      435.90     33.01 o 
  -6   0   2      969.89      959.08     32.26 o 
  -5   0   2     2874.05     2865.51     40.63 o 
  -4   0   2      805.43      816.12     23.91 o 
  -3   0   2     2823.43     2836.45     31.53 o 
  -2   0   2        6.61        7.78      8.01 o 
  -1   0   2      715.23      693.67     15.97 o 
   0   0   2     3492.51     3431.84     23.86 o 
   1   0   2     7571.90     7519.50     55.13 o 
   2   0   2      134.08      140.97     14.42 o 
   3   0   2     1732.17     1735.26     37.26 o 
   4   0   2     2738.19     2644.88     31.97 o 
   5   0   2     4275.50     4188.64     44.30 o 
   6   0   2      730.12      709.53     26.62 o 
   7   0   2      426.74      467.87     26.60 o 
   8   0   2      805.57      798.95     35.98 o 
   9   0   2      783.09      765.82     35.77 o 
  10   0   2      582.94      561.27     35.20 o 
  11   0   2      303.45      297.64     32.26 o 
 -10   1   2      116.96      174.18     45.16 o 
  -9   1   2        3.16      -22.14     35.57 o 
  -8   1   2      990.01      983.10     58.24 o 
  -7   1   2      233.99      276.88     28.34 o 
  -6   1   2     1450.48     1449.98     34.87 o 
  -5   1   2      849.93      833.87     25.74 o 
  -4   1   2     2603.82     2537.77     33.01 o 
  -3   1   2      472.07      478.27     17.08 o 
  -2   1   2        4.93        9.89     10.86 o 
  -1   1   2     2424.98     2418.76     38.35 o 
   0   1   2     4842.58     4779.56     44.73 o 
   1   1   2     8713.16     8751.19     60.49 o 
   2   1   2      612.93      616.07     14.86 o 
   3   1   2     1108.99     1062.22     21.19 o 
   4   1   2     8366.04     8224.59     54.33 o 
   5   1   2     1968.49     1978.04     32.66 o 
   6   1   2     2149.47     1994.63     42.27 o 
   7   1   2      174.65      206.71     22.41 o 
   8   1   2      563.77      530.42     33.52 o 
   9   1   2      394.53      407.76     30.12 o 
  10   1   2      475.58      508.08     34.80 o 
  11   1   2      202.29      227.24     31.65 o 
 -10   2   2      101.11       23.55     41.07 o 
  -9   2   2      498.10      574.04     55.91 o 
  -8   2   2      222.27      220.11     40.93 o 
  -7   2   2     1874.06     1745.63     65.99 o 
  -6   2   2       26.05       27.75     16.50 o 
  -5   2   2     1131.53     1080.49     28.36 o 
  -4   2   2     1742.19     1819.18     24.95 o 
  -3   2   2     3777.44     3647.69     27.91 o 
  -2   2   2     2141.66     2281.91     33.19 o 
  -1   2   2     6112.84     5963.10     93.72 o 
   0   2   2      253.12      263.39     16.20 o 
   1   2   2      258.11      222.95     22.13 o 
   2   2   2     1591.50     1632.21     18.40 o 
   3   2   2      922.69      910.95     21.33 o 
   4   2   2      173.15      214.37     13.49 o 
   5   2   2     2100.75     2017.54     33.15 o 
   6   2   2       11.61       -1.32     13.79 o 
   7   2   2     2302.19     2208.20     43.42 o 
   8   2   2       36.54        7.58     37.28 o 
   9   2   2      661.05      667.35     35.82 o 
  10   2   2      238.27      250.53     30.67 o 
  11   2   2      457.25      509.95     37.03 o 
 -10   3   2      203.49      241.12     50.20 o 
  -9   3   2      160.16      140.97     43.78 o 
  -8   3   2      749.94      664.53     54.18 o 
  -7   3   2      161.24      129.59     36.17 o 
  -6   3   2     1124.45     1107.36     42.48 o 
  -5   3   2      119.71      131.44     12.53 o 
  -4   3   2    10573.95    10193.64     51.09 o 
  -3   3   2      269.62      239.82     16.77 o 
  -2   3   2      462.49      369.32     20.28 o 
  -1   3   2      191.58      197.09     13.22 o 
   0   3   2     7701.69     7563.68    114.02 o 
   1   3   2       21.76       31.43      7.42 o 
   2   3   2      445.01      380.21     12.98 o 
   3   3   2     2793.17     2765.61     24.71 o 
   4   3   2     3897.00     3820.11     37.62 o 
   5   3   2      434.24      456.22     22.03 o 
   6   3   2     2785.94     2764.78     42.10 o 
   7   3   2      175.80      196.93     22.61 o 
   8   3   2     1383.66     1368.51     41.78 o 
   9   3   2      108.96      100.28     24.21 o 
  10   3   2      732.06      680.05     37.74 o 
  11   3   2        5.96      -37.39     24.92 o 
 -10   4   2       84.09       26.51     41.67 o 
  -9   4   2      233.90      231.99     46.96 o 
  -8   4   2      330.05      319.80     46.18 o 
  -7   4   2      836.02      763.94     52.03 o 
  -6   4   2      176.41      143.89     24.67 o 
  -5   4   2     3243.18     3199.82     55.04 o 
  -4   4   2     3137.30     3008.26     48.32 o 
  -3   4   2       31.70       55.85     14.12 o 
  -2   4   2     3034.49     3099.66     40.86 o 
  -1   4   2      135.69      119.09     12.22 o 
   0   4   2      234.56      254.41     11.76 o 
   1   4   2     6016.40     5928.53     64.64 o 
   2   4   2     1733.90     1737.76     20.88 o 
   3   4   2     3898.42     3879.48     30.75 o 
   4   4   2     6579.44     6656.19     63.25 o 
   5   4   2     2932.51     2886.94     38.31 o 
   6   4   2       63.65       86.79     17.52 o 
   7   4   2     1479.45     1500.16     43.85 o 
   8   4   2      118.35      149.61     24.30 o 
   9   4   2     1414.99     1309.57     41.87 o 
  10   4   2        6.38      -11.35     24.09 o 
  11   4   2      396.06      445.26     49.53 o 
  -9   5   2      135.28      105.33     44.70 o 
  -8   5   2      210.06      206.82     44.73 o 
  -7   5   2      244.39      265.87     43.54 o 
  -6   5   2       13.03        4.00     23.47 o 
  -5   5   2      455.36      490.87     34.32 o 
  -4   5   2      143.88      120.67     28.41 o 
  -3   5   2      271.11      241.57     11.43 o 
  -2   5   2       66.74       50.19     10.22 o 
  -1   5   2     3807.83     3728.27     30.31 o 
   0   5   2      475.23      459.87     14.24 o 
   1   5   2     2136.70     2224.24     32.13 o 
   2   5   2     4709.29     4713.48     34.14 o 
   3   5   2     6937.21     6945.39     43.10 o 
   4   5   2     1951.56     1974.36     26.62 o 
   5   5   2     2160.13     2138.59     29.82 o 
   6   5   2     1217.26     1181.53     32.25 o 
   7   5   2      282.88      294.78     23.78 o 
   8   5   2     1148.87     1076.02     59.08 o 
   9   5   2       70.20       83.86     36.20 o 
  10   5   2      613.55      546.93     52.49 o 
  11   5   2      207.19      134.70     43.64 o 
  -9   6   2       42.07       75.09     43.78 o 
  -8   6   2      304.49      336.72     50.45 o 
  -7   6   2       67.77       69.45     39.59 o 
  -6   6   2      672.80      695.81     39.48 o 
  -5   6   2      158.24      162.34     26.24 o 
  -4   6   2      683.27      708.19     35.15 o 
  -3   6   2      703.31      759.40     33.43 o 
  -2   6   2     2233.42     2253.69     41.43 o 
  -1   6   2     1005.85      996.67     19.96 o 
   0   6   2     4396.16     4529.41     35.03 o 
   1   6   2        1.04       12.30      8.87 o 
   2   6   2       45.84       39.61      9.55 o 
   3   6   2      276.31      246.43     19.28 o 
   4   6   2     3659.62     3685.16     52.92 o 
   5   6   2      691.95      766.06     47.85 o 
   6   6   2      179.42      251.41     40.29 o 
   7   6   2       66.94       52.07     36.34 o 
   8   6   2      566.26      640.28     52.14 o 
   9   6   2      480.14      416.32     49.56 o 
  10   6   2      318.74      321.92     48.01 o 
  -8   7   2       68.89        9.06     42.51 o 
  -7   7   2      598.94      609.33     54.15 o 
  -6   7   2      176.78      119.43     27.86 o 
  -5   7   2      793.22      826.00     39.94 o 
  -4   7   2      149.84      136.41     24.93 o 
  -3   7   2      250.20      296.81     37.53 o 
  -2   7   2      339.13      369.01     28.46 o 
  -1   7   2      941.57      927.59     22.38 o 
   0   7   2      519.02      492.94     19.10 o 
   1   7   2     1057.27      987.40     32.16 o 
   2   7   2       48.56       23.44     16.63 o 
   3   7   2     2434.19     2525.93     48.36 o 
   4   7   2       99.83      123.80     21.80 o 
   5   7   2      799.52      814.09     38.26 o 
   6   7   2      561.18      519.22     48.89 o 
   7   7   2     2098.30     2011.88     69.97 o 
   8   7   2      453.48      406.63     48.26 o 
   9   7   2      647.81      633.44     56.51 o 
  10   7   2      184.07      165.44     45.97 o 
  -8   8   2       93.04       41.63     43.78 o 
  -7   8   2       10.39      -56.68     37.79 o 
  -6   8   2      252.98      246.78     53.46 o 
  -5   8   2        0.45        0.64     23.66 o 
  -4   8   2      383.49      418.92     31.15 o 
  -3   8   2       15.84        4.46     22.61 o 
  -2   8   2       69.24       48.89     31.16 o 
  -1   8   2        4.30      -16.15     25.95 o 
   0   8   2     1111.90     1144.91     36.86 o 
   1   8   2      120.34      106.24     39.32 o 
   2   8   2     1850.84     1872.94     45.58 o 
   3   8   2       93.83      106.48     30.49 o 
   4   8   2      684.07      744.50     40.03 o 
   5   8   2      205.74      175.58     25.63 o 
   6   8   2     1485.42     1429.00     65.29 o 
   7   8   2        2.75        8.39     37.79 o 
   8   8   2      918.95      869.31     63.95 o 
   9   8   2      110.29      118.52     45.51 o 
  -7   9   2      113.87       49.92     42.83 o 
  -6   9   2        1.01      -50.69     41.53 o 
  -5   9   2      397.16      320.51     52.07 o 
  -4   9   2       35.46        9.34     36.13 o 
  -3   9   2      104.53      102.97     36.98 o 
  -2   9   2       45.75       39.24     32.33 o 
  -1   9   2      700.31      678.24     62.32 o 
   0   9   2      146.62      134.84     35.82 o 
   1   9   2      403.39      424.09     46.73 o 
   2   9   2       78.78       57.00     23.63 o 
   3   9   2      918.28      956.41     41.17 o 
   4   9   2      411.21      415.08     33.90 o 
   5   9   2     1467.01     1467.57     49.01 o 
   6   9   2      171.43      131.74     42.76 o 
   7   9   2      614.66      666.75     60.35 o 
   8   9   2       14.56      -51.33     41.21 o 
  -6  10   2      118.34       48.40     50.52 o 
  -5  10   2      104.44       58.52     45.47 o 
  -4  10   2       78.50       94.37     43.71 o 
  -3  10   2      317.80      250.43     48.05 o 
  -2  10   2       82.10       85.52     38.78 o 
  -1  10   2     1157.01     1136.97     75.09 o 
   0  10   2      898.85      948.16     69.48 o 
   1  10   2      330.41      295.94     44.56 o 
   2  10   2      501.73      526.74     36.38 o 
   3  10   2     1184.88     1108.04     45.31 o 
   4  10   2      816.54      826.05     43.65 o 
   5  10   2      129.26      117.40     27.63 o 
   6  10   2      592.60      639.15     57.85 o 
   7  10   2       26.25       38.78     44.77 o 
  -4  11   2      225.22      199.28     52.31 o 
  -3  11   2      102.00       36.10     41.95 o 
  -2  11   2      381.92      306.72     52.07 o 
  -1  11   2      447.26      344.83     52.67 o 
   0  11   2      165.58      152.89     43.18 o 
   1  11   2      441.34      414.35     52.42 o 
   2  11   2      713.05      668.62     68.81 o 
   3  11   2      274.70      227.82     31.91 o 
   4  11   2       36.72       43.44     27.62 o 
   5  11   2      336.22      268.79     34.65 o 
  -1  12   2      256.80      148.55     50.83 o 
   0  12   2      190.77      105.54     46.25 o 
   1  12   2      141.26      126.13     46.07 o 
   2  12   2       93.70       41.28     41.74 o 
  -1 -10   3       11.54      -53.41     39.73 o 
   0 -10   3      202.36      205.41     45.62 o 
   1 -10   3       15.25      -20.62     37.40 o 
   2 -10   3      769.89      752.14     74.28 o 
   3 -10   3        6.17       35.71     37.51 o 
  -4  -9   3      309.73      271.93     51.19 o 
  -3  -9   3      682.09      642.74     58.94 o 
  -2  -9   3      159.65      195.22     43.61 o 
  -1  -9   3      493.03      456.05     49.39 o 
   0  -9   3      150.94      122.92     40.01 o 
   1  -9   3      670.77      654.87     52.14 o 
   2  -9   3       74.53      112.98     36.70 o 
   3  -9   3      342.60      338.05     31.81 o 
   4  -9   3      212.10      225.33     44.59 o 
   5  -9   3      325.28      305.31     48.58 o 
  -6  -8   3      326.23      241.40     51.89 o 
  -5  -8   3       38.73       14.56     40.86 o 
  -4  -8   3      365.38      317.65     48.65 o 
  -3  -8   3      422.03      366.16     46.67 o 
  -2  -8   3     1780.72     1747.21     67.54 o 
  -1  -8   3      769.27      709.40     52.21 o 
   0  -8   3      334.81      376.81     42.09 o 
   1  -8   3      792.97      798.42     49.70 o 
   2  -8   3      164.35      177.95     35.82 o 
   3  -8   3      172.81      173.65     35.57 o 
   4  -8   3      665.66      711.07     38.20 o 
   5  -8   3      565.27      560.78     60.14 o 
   6  -8   3      137.58      141.39     40.68 o 
  -7  -7   3       47.74       13.78     44.66 o 
  -6  -7   3      195.84      255.26     48.33 o 
  -5  -7   3       57.86       19.42     38.04 o 
  -4  -7   3     1228.57     1240.72     61.73 o 
  -3  -7   3      611.32      588.56     49.74 o 
  -2  -7   3     1056.25      964.52     53.37 o 
  -1  -7   3       76.83       53.55     31.90 o 
   0  -7   3     1046.26     1013.52     51.04 o 
   1  -7   3       65.08       75.83     29.82 o 
   2  -7   3      678.18      662.73     45.37 o 
   3  -7   3      398.65      425.95     38.11 o 
   4  -7   3      371.41      423.20     38.18 o 
   5  -7   3      255.95      250.95     25.54 o 
   6  -7   3      631.60      680.85     61.44 o 
  -8  -6   3        2.16       21.01     45.02 o 
  -7  -6   3      449.34      341.62     50.90 o 
  -6  -6   3       11.43      -39.20     36.20 o 
  -5  -6   3      853.98      799.12     57.07 o 
  -4  -6   3       79.04       23.27     32.47 o 
  -3  -6   3      871.22      966.32     55.31 o 
  -2  -6   3       23.42       23.76     30.14 o 
  -1  -6   3      173.05      200.86     32.78 o 
   0  -6   3       85.00      111.47     28.45 o 
   1  -6   3      631.57      636.96     41.74 o 
   2  -6   3      363.98      430.53     39.13 o 
   3  -6   3     1605.55     1745.77     54.57 o 
   4  -6   3        0.08       -9.80     24.32 o 
   5  -6   3      898.94      984.08     66.94 o 
   6  -6   3        9.77        2.18     15.43 o 
   7  -6   3      209.88      249.37     45.02 o 
   8  -6   3       13.42       -8.88     40.26 o 
   9  -6   3      314.64      359.07     55.42 o 
  -8  -5   3      662.64      674.19     60.49 o 
  -7  -5   3       59.02       10.72     38.42 o 
  -6  -5   3     1077.49     1107.04     61.20 o 
  -5  -5   3       17.08      -16.92     31.76 o 
  -4  -5   3     2463.44     2420.03     70.36 o 
  -3  -5   3       22.24       19.60     28.87 o 
  -2  -5   3     1703.79     1803.30     57.67 o 
  -1  -5   3      248.62      311.20     30.95 o 
   0  -5   3     3589.05     3527.39     67.22 o 
   1  -5   3        1.07      -17.56     18.58 o 
   2  -5   3      702.92      689.80     47.78 o 
   3  -5   3        5.59        7.05     31.78 o 
   4  -5   3      628.97      625.77     28.63 o 
   5  -5   3      227.01      269.14     23.48 o 
   6  -5   3      580.35      627.21     36.63 o 
   7  -5   3       81.47       89.47     38.49 o 
   8  -5   3      135.27       77.06     42.51 o 
   9  -5   3        6.80      -59.17     39.45 o 
  10  -5   3      188.40      248.31     54.96 o 
  -9  -4   3      512.27      520.31     54.18 o 
  -8  -4   3      306.72      269.89     48.05 o 
  -7  -4   3      777.64      770.88     59.15 o 
  -6  -4   3        0.83      -27.67     30.92 o 
  -5  -4   3     2659.42     2840.79     75.54 o 
  -4  -4   3       16.87       27.43     29.29 o 
  -3  -4   3     4251.28     4176.94     76.14 o 
  -2  -4   3       45.98       79.77     23.16 o 
  -1  -4   3     2461.08     2448.33     53.34 o 
   0  -4   3      206.25      224.38     13.67 o 
   1  -4   3     1478.94     1422.56     25.58 o 
   2  -4   3      699.15      750.90     21.63 o 
   3  -4   3      547.39      545.91     30.53 o 
   4  -4   3        3.48       -9.41     22.91 o 
   5  -4   3     3118.67     3143.36     71.21 o 
   6  -4   3      353.27      414.26     72.87 o 
   7  -4   3     1223.50     1364.31     64.44 o 
   8  -4   3      574.90      586.98     55.13 o 
   9  -4   3      988.37      940.55     64.93 o 
  10  -4   3       11.90      -34.37     43.92 o 
  -9  -3   3      252.11      265.94     45.12 o 
  -8  -3   3      794.00      747.93     57.57 o 
  -7  -3   3       84.13       82.10     36.31 o 
  -6  -3   3     1064.10     1077.55     37.96 o 
  -5  -3   3      609.38      640.80     30.38 o 
  -4  -3   3     1684.08     1701.12     34.51 o 
  -3  -3   3      847.63      859.26     24.60 o 
  -2  -3   3     2506.46     2510.80     30.86 o 
  -1  -3   3      491.52      504.89     17.51 o 
   0  -3   3      583.37      569.10     18.84 o 
   1  -3   3       21.00       17.29      8.99 o 
   2  -3   3     4186.92     4184.96     39.96 o 
   3  -3   3     2265.29     2495.36     51.11 o 
   4  -3   3     2071.27     2128.88     52.31 o 
   5  -3   3      525.13      492.92     40.40 o 
   6  -3   3     1198.23     1302.55     57.95 o 
   7  -3   3      352.98      397.92     47.70 o 
   8  -3   3     1526.15     1542.26     69.13 o 
   9  -3   3      541.27      562.62     56.76 o 
  10  -3   3      426.31      421.72     57.46 o 
  11  -3   3       19.20      -37.58     44.73 o 
 -10  -2   3      242.60      290.47     45.47 o 
  -9  -2   3      146.22      182.11     41.03 o 
  -8  -2   3      452.34      535.42     34.73 o 
  -7  -2   3      431.71      453.69     29.83 o 
  -6  -2   3      554.71      609.25     32.16 o 
  -5  -2   3     1606.54     1670.95     37.81 o 
  -4  -2   3     2094.69     2102.67     36.35 o 
  -3  -2   3     1954.13     1949.44     31.41 o 
  -2  -2   3     1329.58     1285.57     24.37 o 
  -1  -2   3      268.35      250.69     14.87 o 
   0  -2   3      628.40      618.61     17.94 o 
   1  -2   3     3048.53     3059.34     31.10 o 
   2  -2   3     3802.41     3994.01     51.19 o 
   3  -2   3     4893.74     5215.03     66.84 o 
   4  -2   3     7315.10     7426.33     86.72 o 
   5  -2   3      181.97      256.88     29.08 o 
   6  -2   3     1330.92     1335.26     56.12 o 
   7  -2   3     1194.81     1201.98     60.21 o 
   8  -2   3     1329.07     1338.44     66.56 o 
   9  -2   3     1440.23     1428.08     69.59 o 
  10  -2   3      138.90      240.20     48.33 o 
  11  -2   3       91.86       35.89     45.51 o 
 -10  -1   3       54.63       27.99     39.66 o 
  -9  -1   3      518.42      531.21     35.32 o 
  -8  -1   3      110.57      103.68     28.69 o 
  -7  -1   3      216.05      243.84     36.93 o 
  -6  -1   3       69.64       83.07     21.20 o 
  -5  -1   3     2632.57     2646.50     43.69 o 
  -4  -1   3      201.73      197.55     16.93 o 
  -3  -1   3     7214.56     7298.05     54.48 o 
  -2  -1   3        7.71        8.09      8.59 o 
  -1  -1   3     3217.07     3087.14     31.07 o 
   0  -1   3     2395.38     2547.61     27.65 o 
   1  -1   3    18803.28    19045.45    159.32 o 
   2  -1   3     3971.35     4036.84     50.66 o 
   3  -1   3     7351.35     7417.37     75.51 o 
   4  -1   3      840.03      827.36     34.30 o 
   5  -1   3     6197.15     6252.69     85.45 o 
   6  -1   3        1.05        0.49     23.51 o 
   7  -1   3     1238.37     1286.30     59.05 o 
   8  -1   3      413.88      386.57     46.32 o 
   9  -1   3       32.99        5.57     34.58 o 
  10  -1   3      289.59      282.82     49.78 o 
  11  -1   3      324.54      316.24     54.50 o 
 -10   0   3      148.87      151.16     45.86 o 
  -9   0   3        8.97      -25.13     35.11 o 
  -8   0   3      195.76      206.83     33.95 o 
  -7   0   3       39.75       61.10     22.41 o 
  -6   0   3     2403.88     2422.80     97.49 o 
  -5   0   3      117.99      148.26     18.52 o 
  -4   0   3     1998.93     1917.09     32.92 o 
  -3   0   3      621.69      622.47     20.65 o 
  -2   0   3     3368.97     3348.93     49.30 o 
  -1   0   3      639.46      612.04     16.97 o 
   0   0   3     7150.24     7169.74     75.86 o 
   1   0   3    12402.43    12676.82     86.40 o 
   2   0   3      337.01      317.65     21.19 o 
   3   0   3      423.87      329.36     23.41 o 
   4   0   3     2772.43     2555.50     49.04 o 
   5   0   3      516.64      570.44     34.86 o 
   6   0   3      721.15      662.45     41.10 o 
   7   0   3      131.48      152.62     45.49 o 
   8   0   3      593.57      647.17     34.17 o 
   9   0   3      109.95      129.30     73.16 o 
  10   0   3      977.67     1047.33     64.83 o 
  11   0   3       30.61       44.24     44.24 o 
 -10   1   3       46.58       -4.90     39.24 o 
  -9   1   3      152.56      187.22     44.56 o 
  -8   1   3       57.31       65.92     33.91 o 
  -7   1   3     2191.59     2140.48     45.05 o 
  -6   1   3        6.14      -12.95     18.12 o 
  -5   1   3     3174.04     2983.21     41.98 o 
  -4   1   3      852.11      856.91     25.48 o 
  -3   1   3      481.54      447.45     18.95 o 
  -2   1   3      718.98      757.55     18.91 o 
  -1   1   3     8213.44     7944.61     43.40 o 
   0   1   3      296.57      185.95     15.69 o 
   1   1   3     3803.60     3802.95     48.58 o 
   2   1   3     2198.95     2252.93     39.09 o 
   3   1   3     3611.89     3524.28     33.85 o 
   4   1   3      437.54      460.73     18.40 o 
   5   1   3     2845.12     2729.55     37.66 o 
   6   1   3       33.86       44.58     14.89 o 
   7   1   3     2388.13     2411.22     44.71 o 
   8   1   3       41.85       23.75     21.63 o 
   9   1   3     1929.16     1874.66     48.89 o 
  10   1   3       29.08       54.42     24.81 o 
  11   1   3      130.66      175.47     29.70 o 
 -10   2   3      225.95      193.25     49.56 o 
  -9   2   3       95.20      103.36     42.90 o 
  -8   2   3      625.96      661.29     52.98 o 
  -7   2   3       70.95       57.78     34.55 o 
  -6   2   3      958.94      929.45     54.99 o 
  -5   2   3     1315.66     1333.21     30.44 o 
  -4   2   3      846.74      811.69     23.29 o 
  -3   2   3      950.61      963.36     31.76 o 
  -2   2   3     1651.70     1478.79     31.95 o 
  -1   2   3       80.96       75.19     13.23 o 
   0   2   3     1242.44     1252.43     60.62 o 
   1   2   3     3528.34     3492.93     38.63 o 
   2   2   3     5909.92     5808.59     34.64 o 
   3   2   3     3157.45     3117.98     26.92 o 
   4   2   3     3762.07     3758.01     38.36 o 
   5   2   3      527.47      502.34     22.58 o 
   6   2   3     1812.81     1722.84     35.06 o 
   7   2   3      668.27      656.25     30.97 o 
   8   2   3     1840.99     1806.84     44.36 o 
   9   2   3      140.45      133.69     41.39 o 
  10   2   3      907.68      977.14     57.55 o 
  11   2   3       13.39       -3.42     27.30 o 
 -10   3   3      125.68      122.32     46.88 o 
  -9   3   3      378.12      311.91     49.60 o 
  -8   3   3      383.49      405.68     46.07 o 
  -7   3   3      855.29      773.03     53.37 o 
  -6   3   3       44.73       46.46     33.10 o 
  -5   3   3      980.94      990.49     40.17 o 
  -4   3   3      176.06      199.51     15.29 o 
  -3   3   3     8927.65     8966.52     74.56 o 
  -2   3   3      879.01      832.02     26.56 o 
  -1   3   3     2062.64     2056.88     34.21 o 
   0   3   3       84.92      103.15     12.93 o 
   1   3   3     7513.93     7499.22     48.42 o 
   2   3   3     9384.15     9335.98     44.54 o 
   3   3   3     2533.51     2460.10     25.06 o 
   4   3   3     1794.99     1779.97     29.54 o 
   5   3   3     3043.79     3056.89     39.49 o 
   6   3   3     2547.29     2540.98     41.10 o 
   7   3   3     2468.63     2457.47     76.65 o 
   8   3   3     1085.38     1051.90     38.68 o 
   9   3   3     1368.23     1318.74     41.86 o 
  10   3   3       63.10       76.83     25.79 o 
  11   3   3      865.67      801.53     40.83 o 
 -10   4   3       17.97       13.75     44.63 o 
  -9   4   3       78.93       96.52     44.35 o 
  -8   4   3       17.77       31.16     36.03 o 
  -7   4   3       37.72       11.03     31.87 o 
  -6   4   3      628.90      658.79     42.22 o 
  -5   4   3     2016.31     1935.98     48.76 o 
  -4   4   3     1343.30     1366.09     39.82 o 
  -3   4   3     1731.86     1683.22     38.81 o 
  -2   4   3     1656.68     1605.06     38.86 o 
  -1   4   3     1185.74     1111.62     33.58 o 
   0   4   3     2852.12     2924.12     38.10 o 
   1   4   3     5892.48     5799.30     34.78 o 
   2   4   3     7451.96     7561.16     41.99 o 
   3   4   3     1632.20     1614.64     22.05 o 
   4   4   3     2819.28     2797.31     29.54 o 
   5   4   3     1312.34     1262.58     23.23 o 
   6   4   3     2120.42     2129.74     38.23 o 
   7   4   3     1102.13     1041.39     33.73 o 
   8   4   3     1658.16     1597.10     44.30 o 
   9   4   3      657.24      590.73     42.80 o 
  10   4   3      374.98      413.07     33.42 o 
  11   4   3      329.80      317.13     33.85 o 
  -9   5   3       17.92      -33.03     38.00 o 
  -8   5   3      340.26      407.83     50.59 o 
  -7   5   3       75.51       94.72     36.17 o 
  -6   5   3     1859.53     1801.90     54.04 o 
  -5   5   3       58.14       77.57     24.69 o 
  -4   5   3     3772.67     3692.68     61.16 o 
  -3   5   3      142.04      145.11     19.50 o 
  -2   5   3      944.86      950.17     34.97 o 
  -1   5   3     1381.09     1293.17     31.19 o 
   0   5   3     2141.96     2090.97     23.14 o 
   1   5   3     2237.74     2322.89     28.69 o 
   2   5   3     4668.17     4624.12     35.92 o 
   3   5   3      610.57      576.15     18.37 o 
   4   5   3      394.73      420.16     17.77 o 
   5   5   3       19.84       32.33     10.75 o 
   6   5   3      566.24      537.68     27.81 o 
   7   5   3      198.53      241.02     23.38 o 
   8   5   3      970.63      972.27     34.78 o 
   9   5   3       97.48      106.67     36.52 o 
  10   5   3      618.34      589.73     54.50 o 
  11   5   3        1.61      -17.48     36.66 o 
  -9   6   3      308.43      317.69     53.44 o 
  -8   6   3       99.23       74.52     42.55 o 
  -7   6   3     1089.48     1103.59     60.25 o 
  -6   6   3      464.65      367.34     33.07 o 
  -5   6   3      488.60      544.03     39.81 o 
  -4   6   3       90.97       89.81     22.99 o 
  -3   6   3     2385.98     2364.27     48.31 o 
  -2   6   3       51.50       59.17     17.03 o 
  -1   6   3     2939.77     3009.85     45.18 o 
   0   6   3      305.05      283.91     15.07 o 
   1   6   3     4178.68     4276.35     35.86 o 
   2   6   3      223.31      238.55     13.80 o 
   3   6   3      953.74      915.83     22.40 o 
   4   6   3      210.39      225.31     15.08 o 
   5   6   3     1740.49     1781.55     33.93 o 
   6   6   3       61.53      100.89     34.72 o 
   7   6   3      480.75      573.44     47.55 o 
   8   6   3       29.75      -32.29     32.08 o 
   9   6   3     1134.59     1114.76     61.73 o 
  10   6   3        6.39       67.12     39.48 o 
  -8   7   3      195.45      245.25     49.67 o 
  -7   7   3       54.24       20.02     38.32 o 
  -6   7   3      497.75      471.14     38.09 o 
  -5   7   3        8.05      -34.59     23.06 o 
  -4   7   3      717.89      712.20     41.01 o 
  -3   7   3      102.41       77.26     22.82 o 
  -2   7   3     3879.63     3948.97     59.03 o 
  -1   7   3      320.95      364.93     27.67 o 
   0   7   3     1499.20     1498.88     25.68 o 
   1   7   3      461.19      464.64     19.81 o 
   2   7   3     1407.53     1425.94     37.29 o 
   3   7   3      117.79      111.89     19.69 o 
   4   7   3     2407.24     2494.04     49.05 o 
   5   7   3      199.69      200.70     23.74 o 
   6   7   3      823.30      887.71     58.38 o 
   7   7   3      268.60      306.65     42.55 o 
   8   7   3     2124.72     2050.06     72.97 o 
   9   7   3       48.77       22.07     38.18 o 
  10   7   3      371.65      370.25     49.88 o 
  -8   8   3        8.30       -5.04     43.50 o 
  -7   8   3      377.95      389.07     52.74 o 
  -6   8   3       21.44       23.53     27.95 o 
  -5   8   3      192.72      185.26     28.64 o 
  -4   8   3      385.46      370.29     54.18 o 
  -3   8   3      938.00     1008.06     42.05 o 
  -2   8   3       29.63        5.39     20.83 o 
  -1   8   3      482.45      492.68     56.51 o 
   0   8   3      341.67      313.03     38.85 o 
   1   8   3     1175.62     1197.62     38.48 o 
   2   8   3      325.55      340.17     50.39 o 
   3   8   3      370.49      466.75     55.86 o 
   4   8   3        1.61       25.22     20.97 o 
   5   8   3     1545.53     1534.73     47.01 o 
   6   8   3      277.75      293.65     41.74 o 
   7   8   3     1329.87     1411.86     64.90 o 
   8   8   3      155.46      132.05     42.94 o 
   9   8   3      485.38      606.72     57.95 o 
  -7   9   3      118.61      184.58     47.87 o 
  -6   9   3      188.91      153.46     39.98 o 
  -5   9   3      276.52      296.42     49.70 o 
  -4   9   3      476.59      346.81     51.26 o 
  -3   9   3      117.85       98.92     38.71 o 
  -2   9   3      388.35      381.18     48.15 o 
  -1   9   3       91.90      102.44     36.27 o 
   0   9   3     1682.36     1719.36     82.38 o 
   1   9   3      687.24      688.88     36.82 o 
   2   9   3      197.28      242.36     36.66 o 
   3   9   3      105.18       70.99     24.05 o 
   4   9   3      884.13      923.92     45.69 o 
   5   9   3      616.00      654.68     38.64 o 
   6   9   3      998.12      954.65     57.46 o 
   7   9   3      499.54      480.94     52.49 o 
   8   9   3      573.84      544.67     56.58 o 
  -6  10   3       63.87       13.61     50.45 o 
  -5  10   3       66.56      -13.04     45.19 o 
  -4  10   3      264.41      172.35     49.21 o 
  -3  10   3      403.00      372.12     53.83 o 
  -2  10   3      171.24      198.75     45.09 o 
  -1  10   3       66.66       60.95     35.96 o 
   0  10   3      668.73      718.92     65.57 o 
   1  10   3      307.82      277.47     43.96 o 
   2  10   3      591.03      613.89     38.71 o 
   3  10   3      554.96      562.99     38.35 o 
   4  10   3     1278.59     1289.97     47.41 o 
   5  10   3      179.57      179.61     41.86 o 
   6  10   3      448.28      463.88     52.31 o 
   7  10   3      326.13      369.05     52.35 o 
  -4  11   3       63.75      -23.37     45.40 o 
  -3  11   3      401.99      337.89     56.05 o 
  -2  11   3       78.87       50.20     41.88 o 
  -1  11   3      298.50      264.85     48.86 o 
   0  11   3      185.52      114.60     42.30 o 
   1  11   3      477.74      560.08     67.15 o 
   2  11   3       73.80       59.93     40.26 o 
   3  11   3      637.56      554.97     66.80 o 
   4  11   3       62.64       31.25     27.26 o 
   5  11   3      312.27      343.11     72.69 o 
   6  11   3       25.93      -33.07     41.81 o 
  -2  12   3       82.53       -2.50     45.51 o 
  -1  12   3        8.27      -36.10     41.77 o 
   0  12   3      380.70      270.45     52.84 o 
   1  12   3       21.66      -24.22     38.99 o 
   2  12   3      145.47       90.70     45.76 o 
   3  12   3        1.19       -4.97     39.80 o 
   4  12   3      236.56      159.73     46.74 o 
  -2  -9   4        0.63      -23.97     39.20 o 
  -1  -9   4      424.34      324.32     49.25 o 
   0  -9   4      155.87      148.80     43.78 o 
   1  -9   4      419.38      436.45     50.62 o 
   2  -9   4       32.78       22.03     37.47 o 
   3  -9   4      310.93      290.19     45.40 o 
  -4  -8   4      428.73      375.43     51.75 o 
  -3  -8   4       17.07      -51.50     34.34 o 
  -2  -8   4      962.11     1014.97     60.99 o 
  -1  -8   4       87.45       92.25     38.42 o 
   0  -8   4      765.43      714.94     52.31 o 
   1  -8   4       64.20       52.91     33.00 o 
   2  -8   4      635.49      604.07     50.23 o 
   3  -8   4       77.19       84.89     34.79 o 
   4  -8   4     1104.43     1188.55     58.17 o 
   6  -8   4      361.38      341.41     48.82 o 
  -6  -7   4       17.78      -23.09     41.14 o 
  -5  -7   4      274.43      185.85     46.39 o 
  -4  -7   4      189.24      135.75     40.79 o 
  -3  -7   4     1873.99     1866.93     70.96 o 
  -2  -7   4       11.22       -9.98     30.74 o 
  -1  -7   4     2024.47     1975.43     67.44 o 
   0  -7   4      312.00      336.86     39.41 o 
   1  -7   4      981.35     1057.41     53.34 o 
   2  -7   4       63.01       97.33     32.04 o 
   3  -7   4     2097.43     2234.43     66.38 o 
   4  -7   4       19.46       19.11     27.71 o 
   5  -7   4      846.51      848.44     47.80 o 
   6  -7   4        4.41       25.00     21.03 o 
  -7  -6   4      170.89      133.78     47.70 o 
  -6  -6   4      813.97      819.88     61.51 o 
  -5  -6   4      208.71      202.94     44.35 o 
  -4  -6   4     2161.20     2068.92     71.42 o 
  -3  -6   4     1221.65     1117.94     56.05 o 
  -2  -6   4     2021.48     2008.92     66.98 o 
  -1  -6   4      526.01      509.32     47.31 o 
   0  -6   4     2165.16     2109.11     64.23 o 
   1  -6   4       33.95       55.13     30.03 o 
   2  -6   4     1195.62     1261.48     54.39 o 
   3  -6   4       49.82       31.94     27.71 o 
   4  -6   4      605.77      690.26     44.24 o 
   5  -6   4       93.27      142.95     29.89 o 
   6  -6   4      549.60      540.34     38.60 o 
   7  -6   4       60.03       51.27     21.55 o 
   8  -6   4       31.31       91.87     42.51 o 
   9  -6   4      101.74       66.27     46.29 o 
  -8  -5   4      185.53      158.99     49.78 o 
  -7  -5   4      682.64      704.61     61.69 o 
  -6  -5   4      786.95      766.72     58.55 o 
  -5  -5   4      766.08      876.25     56.58 o 
  -4  -5   4     1586.11     1555.41     62.75 o 
  -3  -5   4      308.69      329.39     39.55 o 
  -2  -5   4      400.23      489.72     40.93 o 
  -1  -5   4      874.26      940.13     46.67 o 
   0  -5   4       78.62       72.58     26.09 o 
   1  -5   4     2646.99     2706.52     64.48 o 
   2  -5   4     1146.69     1230.32     48.79 o 
   3  -5   4     1331.41     1329.70     32.70 o 
   4  -5   4      447.63      521.19     26.91 o 
   5  -5   4      339.85      358.52     24.45 o 
   6  -5   4      266.18      311.27     42.48 o 
   7  -5   4      721.18      651.73     54.29 o 
   8  -5   4      167.02      131.88     44.73 o 
   9  -5   4      219.81      289.56     52.56 o 
  -8  -4   4       62.78       62.89     43.47 o 
  -7  -4   4      385.49      427.88     50.23 o 
  -6  -4   4      276.45      228.36     41.10 o 
  -5  -4   4      622.72      613.56     50.87 o 
  -4  -4   4      113.27      121.41     34.23 o 
  -3  -4   4      200.96      214.86     32.96 o 
  -2  -4   4     1552.62     1591.12     52.95 o 
  -1  -4   4      390.70      385.12     34.65 o 
   0  -4   4     1819.17     1870.41     31.66 o 
   1  -4   4     1938.76     1962.09     32.51 o 
   2  -4   4     1377.32     1401.11     30.11 o 
   3  -4   4     1274.15     1327.72     31.04 o 
   4  -4   4      134.94      114.83     17.70 o 
   5  -4   4     1354.38     1438.62     59.26 o 
   6  -4   4      646.32      558.92     50.87 o 
   7  -4   4      246.07      316.95     44.21 o 
   8  -4   4       91.89       74.52     40.08 o 
   9  -4   4      577.13      572.95     59.33 o 
  10  -4   4      309.31      301.15     54.36 o 
  -9  -3   4       17.45      -15.23     37.47 o 
  -8  -3   4      411.71      421.65     49.07 o 
  -7  -3   4       50.67       68.28     37.51 o 
  -6  -3   4      830.63      911.68     54.57 o 
  -5  -3   4      573.66      576.19     50.45 o 
  -4  -3   4      970.28      956.16     31.94 o 
  -3  -3   4       85.65       87.85     16.00 o 
  -2  -3   4     3230.47     3265.95     39.15 o 
  -1  -3   4      831.17      857.76     32.27 o 
   0  -3   4     1760.09     1702.75     29.56 o 
   1  -3   4      180.00      211.14     15.04 o 
   2  -3   4      312.73      287.42     16.84 o 
   3  -3   4       95.17      128.43     14.98 o 
   4  -3   4      447.76      419.81     31.94 o 
   5  -3   4      514.63      519.57     45.44 o 
   6  -3   4      756.55      753.57     51.57 o 
   7  -3   4      117.75      179.01     41.07 o 
   8  -3   4      188.70      177.10     42.73 o 
   9  -3   4      178.68      153.56     44.42 o 
  10  -3   4      220.25      258.29     52.60 o 
  11  -3   4       79.03       60.74     47.70 o 
  -9  -2   4      217.27      223.64     42.80 o 
  -8  -2   4       13.98      -16.92     34.16 o 
  -7  -2   4     1948.92     2056.97     47.34 o 
  -6  -2   4        4.07       -6.32     20.10 o 
  -5  -2   4     2168.21     2132.05     43.54 o 
  -4  -2   4        2.30      -22.39     15.23 o 
  -3  -2   4     8315.77     8398.97     63.56 o 
  -2  -2   4        0.05        2.90     10.77 o 
  -1  -2   4     2130.47     2016.89     30.11 o 
   0  -2   4      567.27      571.26     20.61 o 
   1  -2   4     7056.33     6965.92     57.04 o 
   2  -2   4     1936.54     2099.28     30.84 o 
   3  -2   4     3983.22     4080.87     61.97 o 
   4  -2   4      285.87      384.74     29.86 o 
   5  -2   4     1009.35     1037.14     47.55 o 
   6  -2   4      423.13      447.98     44.98 o 
   7  -2   4     1716.47     1752.15     67.22 o 
   8  -2   4        4.01      -11.49     33.63 o 
   9  -2   4      994.09      947.60     61.73 o 
  10  -2   4        1.68        5.50     40.79 o 
  11  -2   4      271.44      296.11     54.46 o 
  -9  -1   4       50.39        3.56     37.86 o 
  -8  -1   4     1153.09     1151.13     41.93 o 
  -7  -1   4       99.18      135.81     24.24 o 
  -6  -1   4     2108.40     2153.42     59.36 o 
  -5  -1   4      214.67      220.30     22.89 o 
  -4  -1   4     2836.65     2831.82     42.17 o 
  -3  -1   4      392.28      398.03     21.98 o 
  -2  -1   4     7966.02     8255.88     58.16 o 
  -1  -1   4      255.15      282.27     16.42 o 
   0  -1   4     5524.91     5471.72     50.90 o 
   1  -1   4      248.67      319.82     16.37 o 
   2  -1   4    12359.72    12644.39     98.39 o 
   3  -1   4      777.83      850.20     32.04 o 
   4  -1   4     3285.56     3183.47     58.31 o 
   5  -1   4      492.18      506.18     37.58 o 
   6  -1   4     1860.41     1950.97     60.00 o 
   7  -1   4        0.17       92.15     32.82 o 
   8  -1   4     1665.18     1616.01     69.09 o 
   9  -1   4      348.16      350.37     46.25 o 
  10  -1   4      885.66      828.98     62.36 o 
  11  -1   4       43.33      -33.21     41.24 o 
  -9   0   4      173.63      179.50     45.16 o 
  -8   0   4      225.15      269.68     42.30 o 
  -7   0   4     1367.06     1362.61     54.64 o 
  -6   0   4      302.08      337.03     27.64 o 
  -5   0   4     2478.32     2468.47     73.57 o 
  -4   0   4      890.11      850.27     28.66 o 
  -3   0   4     4859.44     4936.85     47.52 o 
  -2   0   4       17.57       13.16      9.88 o 
  -1   0   4    12537.25    12442.88    141.62 o 
   0   0   4      592.94      582.96     17.93 o 
   1   0   4    13886.54    14155.20    102.12 o 
   2   0   4     1133.76     1255.35     33.84 o 
   3   0   4     1983.77     1884.24     41.84 o 
   4   0   4     2249.28     2420.94     50.76 o 
   5   0   4     6165.67     6450.91     86.82 o 
   6   0   4      755.06      738.63     43.22 o 
   7   0   4      118.94       94.30     31.02 o 
   8   0   4      106.32      176.26     38.67 o 
   9   0   4     1397.00     1397.45     66.66 o 
  10   0   4      392.81      411.35     51.86 o 
  11   0   4      847.38      770.07     62.47 o 
  -9   1   4      167.73      213.38     46.78 o 
  -8   1   4      360.30      438.99     47.91 o 
  -7   1   4     1526.21     1593.69     66.48 o 
  -6   1   4      855.82      874.92     41.42 o 
  -5   1   4     1019.00     1049.94     33.30 o 
  -4   1   4      469.23      490.58     24.01 o 
  -3   1   4     1687.70     1632.24     29.03 o 
  -2   1   4     3521.86     3634.07     35.78 o 
  -1   1   4      284.18      263.47     13.94 o 
   0   1   4     1913.87     1928.15     24.76 o 
   1   1   4     3905.25     3887.52     55.45 o 
   2   1   4       17.31       44.98     15.30 o 
   3   1   4     2164.42     2176.93     43.71 o 
   4   1   4      771.03      668.72     29.93 o 
   5   1   4      397.67      391.51     29.65 o 
   6   1   4      509.30      462.69     25.56 o 
   7   1   4      815.63      833.67     33.23 o 
   8   1   4      776.83      774.97     36.23 o 
   9   1   4      467.75      508.78     45.79 o 
  10   1   4     1508.81     1418.69     45.49 o 
  11   1   4      149.04      137.73     44.98 o 
  12   1   4      159.20      116.79     49.04 o 
  -9   2   4       35.84       19.64     39.48 o 
  -8   2   4      471.76      513.55     50.34 o 
  -7   2   4      795.98      833.03     56.97 o 
  -6   2   4      532.42      664.92     53.19 o 
  -5   2   4       29.34       34.97     21.15 o 
  -4   2   4     1762.89     1743.39     31.99 o 
  -3   2   4     2133.78     2068.77     28.90 o 
  -2   2   4      740.39      667.45     17.69 o 
  -1   2   4     4207.98     4380.07     33.04 o 
   0   2   4     8539.78     8405.72     82.84 o 
   1   2   4     1683.00     1715.45     40.82 o 
   2   2   4     3270.06     3145.26     50.66 o 
   3   2   4      555.26      512.46     18.52 o 
   4   2   4      737.02      658.81     20.58 o 
   5   2   4     2079.73     2063.15     34.49 o 
   6   2   4      411.90      374.00     23.33 o 
   7   2   4     1598.82     1574.47     39.63 o 
   8   2   4     2317.00     2311.18     49.04 o 
   9   2   4       68.58      105.78     24.80 o 
  10   2   4      574.79      566.22     35.63 o 
  11   2   4       24.27      -14.55     24.54 o 
  12   2   4       53.32       29.38     28.81 o 
  -9   3   4      409.27      324.00     51.64 o 
  -8   3   4        0.21      -18.54     33.95 o 
  -7   3   4     1221.37     1284.39     64.33 o 
  -6   3   4       67.24       57.85     34.83 o 
  -5   3   4     2030.28     2081.96     65.99 o 
  -4   3   4      396.92      453.34     41.07 o 
  -3   3   4     2654.48     2462.70     25.76 o 
  -2   3   4      536.76      503.15     28.82 o 
  -1   3   4     4680.19     4607.91     52.85 o 
   0   3   4     2026.19     2012.45     46.27 o 
   1   3   4     7012.81     6758.42     58.13 o 
   2   3   4      629.44      624.74     16.84 o 
   3   3   4     1243.30     1210.63     20.92 o 
   4   3   4       69.97       51.67      9.83 o 
   5   3   4     3591.81     3432.14     42.57 o 
   6   3   4      949.26      961.22     37.67 o 
   7   3   4     2539.26     2589.04     45.71 o 
   8   3   4       21.08       12.68     22.11 o 
   9   3   4     1106.97     1105.66     74.38 o 
  10   3   4      183.73      205.57     29.12 o 
  11   3   4       48.16       87.18     28.56 o 
  -9   4   4        9.48      -25.59     37.19 o 
  -8   4   4      497.86      448.86     51.82 o 
  -7   4   4       10.05       16.25     33.88 o 
  -6   4   4        9.46       38.57     36.52 o 
  -5   4   4      150.33      147.93     27.32 o 
  -4   4   4     2088.31     2131.25     50.14 o 
  -3   4   4        7.94      -17.71     15.98 o 
  -2   4   4      303.91      253.39     20.69 o 
  -1   4   4       73.10       91.11     15.28 o 
   0   4   4     5497.70     5376.89     54.88 o 
   1   4   4       31.39       45.73      8.28 o 
   2   4   4     6204.69     6184.38     39.97 o 
   3   4   4      139.67      152.86     11.17 o 
   4   4   4     4955.26     4952.75     40.03 o 
   5   4   4      398.11      413.83     18.83 o 
   6   4   4     5103.06     5039.28     68.49 o 
   7   4   4       50.93       65.35     19.68 o 
   8   4   4     1513.61     1502.89     41.45 o 
   9   4   4      393.18      440.40     28.96 o 
  10   4   4      910.96      980.43     37.82 o 
  11   4   4      112.37      137.62     38.05 o 
  -9   5   4      107.88       84.32     43.25 o 
  -8   5   4       11.34       50.09     38.11 o 
  -7   5   4      693.15      714.55     55.38 o 
  -6   5   4        1.56      -10.26     47.70 o 
  -5   5   4     1382.19     1366.94     49.89 o 
  -4   5   4      188.18      180.73     26.22 o 
  -3   5   4     2779.11     2824.09     52.73 o 
  -2   5   4      508.71      577.29     29.48 o 
  -1   5   4     6618.70     6588.79     65.34 o 
   0   5   4      634.71      609.97     26.88 o 
   1   5   4     3822.85     3851.11     39.03 o 
   2   5   4       94.11      109.44     11.38 o 
   3   5   4     2320.32     2261.94     30.61 o 
   4   5   4     1400.88     1427.84     25.82 o 
   5   5   4     3696.63     3647.63     38.29 o 
   6   5   4      127.32      159.05     20.08 o 
   7   5   4     1285.28     1280.16     37.46 o 
   8   5   4      329.77      346.16     27.54 o 
   9   5   4     1405.33     1381.64     40.43 o 
  10   5   4       83.50       70.75     29.70 o 
  11   5   4      633.44      584.61     55.13 o 
  -8   6   4      602.13      534.77     55.03 o 
  -7   6   4      250.70      242.00     46.18 o 
  -6   6   4      998.30     1000.18     46.98 o 
  -5   6   4      549.92      488.62     60.95 o 
  -4   6   4     1327.49     1362.89     46.86 o 
  -3   6   4      276.62      304.30     43.76 o 
  -2   6   4     3160.42     3207.42     53.17 o 
  -1   6   4     1022.84     1067.51     38.39 o 
   0   6   4     5724.63     5685.53     96.52 o 
   1   6   4      109.23      109.23     11.97 o 
   2   6   4     2332.56     2349.26     29.83 o 
   3   6   4     1382.30     1390.29     26.05 o 
   4   6   4     4068.55     4047.16     40.40 o 
   5   6   4      580.62      620.36     36.15 o 
   6   6   4     2066.33     2058.88     41.48 o 
   7   6   4      361.31      402.80     27.88 o 
   8   6   4     1601.36     1562.81     63.28 o 
   9   6   4      618.65      598.15     51.89 o 
  10   6   4      577.69      587.65     53.86 o 
  11   6   4       32.54       95.25     41.53 o 
  -8   7   4      383.19      360.55     53.48 o 
  -7   7   4       34.04       70.61     41.46 o 
  -6   7   4      129.18      120.53     30.96 o 
  -5   7   4       79.97       76.38     27.78 o 
  -4   7   4      341.69      381.52     45.49 o 
  -3   7   4     1415.22     1403.91     46.65 o 
  -2   7   4      845.06      862.19     42.90 o 
  -1   7   4     2598.11     2668.88     56.74 o 
   0   7   4     1128.19     1161.87     38.02 o 
   1   7   4     1236.90     1295.26     26.17 o 
   2   7   4      608.63      649.88     22.89 o 
   3   7   4     1839.18     1865.73     31.35 o 
   4   7   4      741.98      783.93     35.07 o 
   5   7   4     1963.48     2070.22     52.70 o 
   6   7   4       29.69        1.48     35.15 o 
   7   7   4      198.90      247.71     40.40 o 
   8   7   4      931.05      996.71     57.78 o 
   9   7   4      582.58      586.83     54.22 o 
  10   7   4       98.35       90.21     40.54 o 
  -7   8   4      108.50      114.11     43.08 o 
  -6   8   4       20.99       -2.37     29.50 o 
  -5   8   4      190.24      163.39     30.65 o 
  -4   8   4      280.12      307.72     57.27 o 
  -3   8   4      844.07      947.92     42.88 o 
  -2   8   4      970.74      926.97     46.71 o 
  -1   8   4     1332.28     1380.11     42.70 o 
   0   8   4      132.11      155.03     27.25 o 
   1   8   4      399.72      384.66     27.54 o 
   2   8   4      683.72      772.83     34.95 o 
   3   8   4      589.13      655.08     36.01 o 
   4   8   4      541.47      598.44     36.49 o 
   5   8   4      307.48      334.48     75.10 o 
   6   8   4      446.91      506.99     46.92 o 
   7   8   4     1086.69     1133.59     58.76 o 
   8   8   4      196.77      173.33     43.43 o 
   9   8   4      124.28      206.96     45.44 o 
  10   8   4      163.83      185.11     47.31 o 
  -7   9   4       21.18        8.25     41.70 o 
  -6   9   4      443.29      408.12     72.05 o 
  -5   9   4        0.51      -41.92     44.47 o 
  -4   9   4      784.45      761.64     43.08 o 
  -3   9   4        0.10        6.07     23.14 o 
  -2   9   4      388.69      498.49     63.31 o 
  -1   9   4       58.15       53.48     36.13 o 
   0   9   4     2567.65     2628.01     97.33 o 
   1   9   4       15.78       -1.62     32.15 o 
   2   9   4      515.12      595.32     43.01 o 
   3   9   4       11.94       25.05     23.05 o 
   4   9   4     1377.37     1436.13     56.77 o 
   5   9   4      313.52      322.29     45.09 o 
   6   9   4     1304.37     1392.97     61.44 o 
   7   9   4        4.69       18.19     37.93 o 
   8   9   4      231.92      235.23     47.34 o 
   9   9   4       64.98       94.05     43.82 o 
  -5  10   4      329.85      182.11     56.65 o 
  -4  10   4       39.14       -0.63     44.14 o 
  -3  10   4      327.92      228.36     51.26 o 
  -2  10   4        5.89      -40.29     34.41 o 
  -1  10   4     1331.63     1344.85     82.21 o 
   0  10   4        5.22        7.65     33.52 o 
   1  10   4      812.44      981.30     72.55 o 
   2  10   4        2.96       29.47     33.56 o 
   3  10   4     1545.02     1622.63     48.41 o 
   4  10   4      148.69      132.15     26.97 o 
   5  10   4     1215.10     1260.04     47.15 o 
   6  10   4       12.68       49.11     40.96 o 
   7  10   4      554.75      594.59     55.35 o 
   8  10   4        1.87      -37.75     40.01 o 
  -4  11   4      453.68      350.40     62.15 o 
  -3  11   4       48.22      -21.96     45.23 o 
  -2  11   4      858.18      735.07     77.31 o 
  -1  11   4       69.10       26.83     41.91 o 
   0  11   4     1003.61     1025.65     79.99 o 
   1  11   4      173.00       85.34     43.22 o 
   2  11   4     1340.66     1423.25     86.26 o 
   3  11   4       72.34       35.57     39.02 o 
   4  11   4      895.28      855.22     45.42 o 
   5  11   4        1.89      -32.50     26.21 o 
   6  11   4      642.11      620.89     57.32 o 
  -2  12   4       89.24       26.72     48.37 o 
  -1  12   4      423.47      286.38     57.14 o 
   0  12   4        5.50      -46.85     41.74 o 
   1  12   4      523.39      442.58     61.48 o 
   2  12   4      130.12       71.95     44.95 o 
   3  12   4      372.95      341.45     55.27 o 
   4  12   4       86.50       30.88     41.39 o 
   0  -9   5      307.85      266.68     49.92 o 
   1  -9   5        4.05      -54.04     36.03 o 
   2  -9   5      528.44      524.12     53.79 o 
  -3  -8   5      655.07      557.86     57.81 o 
  -2  -8   5        2.71      -52.51     35.00 o 
  -1  -8   5      358.46      404.44     50.27 o 
   0  -8   5       34.25       66.94     38.07 o 
   1  -8   5      590.82      598.82     51.75 o 
   2  -8   5      100.78       53.44     37.12 o 
   3  -8   5      352.33      408.88     48.22 o 
   4  -8   5        1.07      -13.75     33.56 o 
   5  -8   5      285.08      305.00     43.18 o 
  -5  -7   5      131.15        4.58     42.62 o 
  -4  -7   5       64.70       10.72     39.24 o 
  -3  -7   5       95.84       62.40     37.90 o 
  -2  -7   5      425.93      421.22     48.15 o 
  -1  -7   5       60.03       43.61     34.34 o 
   0  -7   5       61.61       98.21     34.58 o 
   1  -7   5      255.07      247.18     39.48 o 
   2  -7   5      657.74      634.25     49.99 o 
   3  -7   5       86.70       84.92     34.12 o 
   4  -7   5      413.41      449.85     43.96 o 
   5  -7   5      166.62      140.34     34.76 o 
   6  -7   5      233.14      264.42     37.86 o 
  -6  -6   5      497.16      420.98     54.53 o 
  -5  -6   5       70.90       31.59     39.02 o 
  -4  -6   5      591.68      574.39     53.19 o 
  -3  -6   5      767.49      776.66     53.97 o 
  -2  -6   5      645.55      576.93     49.11 o 
  -1  -6   5       88.45       54.99     30.92 o 
   0  -6   5     1017.63     1046.73     53.37 o 
   1  -6   5     1155.49     1248.58     56.09 o 
   2  -6   5      387.23      469.80     42.30 o 
   3  -6   5      531.64      555.43     45.05 o 
   4  -6   5      315.40      375.08     38.74 o 
   5  -6   5        6.40       38.11     27.18 o 
   6  -6   5      311.35      341.94     36.77 o 
   7  -6   5       97.38      111.04     28.69 o 
  -7  -5   5      362.90      239.85     50.37 o 
  -6  -5   5      195.78      158.39     43.57 o 
  -5  -5   5     1335.03     1297.40     64.02 o 
  -4  -5   5       85.07       39.87     32.96 o 
  -3  -5   5     1508.10     1428.93     59.93 o 
  -2  -5   5       74.50       61.37     30.81 o 
  -1  -5   5     1004.11     1015.53     52.60 o 
   0  -5   5      345.53      384.77     37.86 o 
   1  -5   5     3027.70     3197.26     74.13 o 
   2  -5   5       43.81       50.59     28.20 o 
   3  -5   5      797.04      831.97     46.18 o 
   4  -5   5      207.89      256.97     35.22 o 
   5  -5   5     1214.01     1139.01     34.55 o 
   6  -5   5      119.67      125.63     21.24 o 
   7  -5   5      450.80      547.67     44.06 o 
   8  -5   5      109.03      136.88     31.87 o 
   9  -5   5      455.96      467.97     59.75 o 
  -7  -4   5        7.52      -35.82     37.83 o 
  -6  -4   5      936.20      831.52     58.76 o 
  -5  -4   5      249.25      224.69     39.62 o 
  -4  -4   5     1030.36     1022.65     54.25 o 
  -3  -4   5      299.91      284.80     38.07 o 
  -2  -4   5      837.09      811.53     47.55 o 
  -1  -4   5       58.98       92.96     26.37 o 
   0  -4   5     4007.62     4029.05     75.44 o 
   1  -4   5       63.00       71.07     17.25 o 
   2  -4   5     3043.81     3049.85     44.36 o 
   3  -4   5        2.95       -4.44     15.85 o 
   4  -4   5      561.07      595.18     37.90 o 
   5  -4   5      223.16      219.97     34.19 o 
   6  -4   5     1176.01     1156.89     53.65 o 
   7  -4   5      132.06      169.28     32.75 o 
   8  -4   5      227.34      218.74     46.85 o 
   9  -4   5       18.14       14.21     43.22 o 
  10  -4   5      156.17      181.58     52.45 o 
  -8  -3   5       99.78       42.16     41.70 o 
  -7  -3   5      531.01      532.16     52.42 o 
  -6  -3   5      386.46      385.90     44.42 o 
  -5  -3   5      154.12      136.35     35.85 o 
  -4  -3   5       13.48      -11.77     30.03 o 
  -3  -3   5      686.97      670.17     46.60 o 
  -2  -3   5        3.04       12.73     15.03 o 
  -1  -3   5     2883.02     2933.25     40.45 o 
   0  -3   5       58.03       62.59     15.21 o 
   1  -3   5     3255.56     3330.73     43.02 o 
   2  -3   5       73.18      107.08     15.67 o 
   3  -3   5     1383.27     1409.93     32.39 o 
   4  -3   5       61.38       78.40     25.28 o 
   5  -3   5     1247.75     1311.79     51.54 o 
   6  -3   5      186.87      169.56     34.19 o 
   7  -3   5      935.28      959.55     53.02 o 
   8  -3   5        9.42      -10.33     36.49 o 
   9  -3   5      827.65      860.32     64.83 o 
  10  -3   5       60.70       -2.22     44.17 o 
  -8  -2   5      286.22      250.71     45.26 o 
  -7  -2   5       11.62      -49.28     33.14 o 
  -6  -2   5       94.78       54.68     32.68 o 
  -5  -2   5       66.83       31.71     20.79 o 
  -4  -2   5      843.18      876.88     33.41 o 
  -3  -2   5      638.16      668.97     29.04 o 
  -2  -2   5     3228.51     3159.37     42.04 o 
  -1  -2   5     1231.70     1228.02     28.37 o 
   0  -2   5      705.68      665.10     24.39 o 
   1  -2   5     5608.62     5821.13     52.37 o 
   2  -2   5     3170.23     3183.68     40.49 o 
   3  -2   5      448.83      483.30     32.78 o 
   4  -2   5     3443.84     3686.30     68.56 o 
   5  -2   5      275.06      373.03     34.65 o 
   6  -2   5      995.54     1000.13     50.87 o 
   7  -2   5       18.14        8.90     22.16 o 
   8  -2   5     1410.44     1468.87     68.67 o 
   9  -2   5       29.28       -1.09     38.42 o 
  10  -2   5       91.01       92.47     46.29 o 
  11  -2   5        1.64      -21.64     43.99 o 
  -8  -1   5       42.64       58.08     26.07 o 
  -7  -1   5       56.07       67.18     33.65 o 
  -6  -1   5      256.83      296.23     26.81 o 
  -5  -1   5      542.18      561.69     33.97 o 
  -4  -1   5     1586.74     1594.12     38.37 o 
  -3  -1   5     1366.04     1461.86     34.23 o 
  -2  -1   5      895.71      896.66     25.90 o 
  -1  -1   5      441.93      368.15     19.63 o 
   0  -1   5      912.03      797.62     23.84 o 
   1  -1   5     8432.89     8916.32     62.09 o 
   2  -1   5       44.04       57.60     18.79 o 
   3  -1   5     2012.85     2063.00     48.72 o 
   4  -1   5        5.48       21.12     18.37 o 
   5  -1   5     2444.70     2461.87     59.96 o 
   6  -1   5        1.89      -14.28     23.90 o 
   7  -1   5     1323.36     1313.65     57.60 o 
   8  -1   5      118.05      135.90     40.08 o 
   9  -1   5      264.64      234.92     45.97 o 
  10  -1   5       42.00       15.69     40.79 o 
  11  -1   5      187.31      192.86     50.66 o 
  -9   0   5      170.36      189.30     44.91 o 
  -8   0   5       15.14      -21.82     34.79 o 
  -7   0   5      813.08      898.64     58.84 o 
  -6   0   5        0.72      -22.29     20.80 o 
  -5   0   5     1860.61     1845.28     42.60 o 
  -4   0   5      568.36      562.63     28.69 o 
  -3   0   5     1242.98     1190.27     30.32 o 
  -2   0   5     1735.85     1661.56     30.59 o 
  -1   0   5     3934.23     4026.59     41.31 o 
   0   0   5     3283.98     3344.32     81.01 o 
   1   0   5     4443.05     4537.94     42.78 o 
   2   0   5     6395.03     6556.95     76.88 o 
   3   0   5      711.85      695.94     32.26 o 
   4   0   5     1827.38     1772.95     47.24 o 
   5   0   5      788.61      701.30     38.42 o 
   6   0   5     1393.36     1420.89     51.47 o 
   7   0   5      725.03      695.52     46.18 o 
   8   0   5      520.51      546.01     54.43 o 
   9   0   5      303.04      310.14     46.71 o 
  10   0   5       95.98      104.38     42.65 o 
  11   0   5      137.64      112.66     48.82 o 
  -9   1   5        0.67       32.11     40.01 o 
  -8   1   5      413.72      449.78     51.78 o 
  -7   1   5       37.37       48.01     35.46 o 
  -6   1   5     1694.55     1826.39     68.56 o 
  -5   1   5       55.03       52.59     20.15 o 
  -4   1   5     1829.27     1851.04     37.35 o 
  -3   1   5      585.00      554.26     23.94 o 
  -2   1   5     6045.26     6053.01     50.01 o 
  -1   1   5      581.53      600.65     19.64 o 
   0   1   5    11475.05    11743.55     64.71 o 
   1   1   5       28.39       26.69     17.59 o 
   2   1   5      461.71      383.96     27.78 o 
   3   1   5     2278.90     2397.99     49.99 o 
   4   1   5     5176.72     5142.09     73.71 o 
   5   1   5        4.80       -4.51     18.44 o 
   6   1   5      613.58      582.75     38.60 o 
   7   1   5        8.66      -17.31     24.43 o 
   8   1   5      751.23      728.51     48.29 o 
   9   1   5       54.49       36.49     35.46 o 
  10   1   5      604.53      665.90     57.42 o 
  11   1   5       13.52      -58.38     38.92 o 
  12   1   5      287.25      253.28     57.04 o 
  -9   2   5      393.57      414.24     52.45 o 
  -8   2   5        3.33      -18.26     36.31 o 
  -7   2   5     1369.14     1433.86     68.42 o 
  -6   2   5       13.72      -19.56     34.55 o 
  -5   2   5     1854.55     1927.74     66.91 o 
  -4   2   5       18.59        8.37     15.22 o 
  -3   2   5     3737.42     3693.18     40.91 o 
  -2   2   5      303.78      344.33     17.59 o 
  -1   2   5     8474.16     8491.68    154.12 o 
   0   2   5       41.82       57.78     12.37 o 
   1   2   5     9376.95     9491.48     92.99 o 
   2   2   5      230.97      300.13     24.61 o 
   3   2   5     1113.98      968.61     35.82 o 
   4   2   5        2.49       -5.01     15.86 o 
   5   2   5     2559.22     2396.80     55.80 o 
   6   2   5      117.07      128.42     18.20 o 
   7   2   5     1948.56     1901.19     42.27 o 
   8   2   5        0.14      -24.34     19.60 o 
   9   2   5      864.82      840.86     36.02 o 
  10   2   5        4.10       22.93     21.37 o 
  11   2   5      682.40      681.82     35.94 o 
  -9   3   5       11.99       32.64     41.14 o 
  -8   3   5      158.46      203.72     46.43 o 
  -7   3   5       96.50      124.51     41.14 o 
  -6   3   5      399.89      477.84     49.53 o 
  -5   3   5      274.57      263.33     41.77 o 
  -4   3   5     1560.64     1587.14     59.26 o 
  -3   3   5        1.71      -15.38     10.26 o 
  -2   3   5     2221.99     2181.40     26.87 o 
  -1   3   5      983.21      971.94     18.13 o 
   0   3   5     5657.59     5538.98     76.04 o 
   1   3   5       17.96       13.73     14.11 o 
   2   3   5     3523.08     3435.38     58.59 o 
   3   3   5       40.48       72.72     18.08 o 
   4   3   5     1032.59      857.53     27.23 o 
   5   3   5      905.79      995.34     27.87 o 
   6   3   5     5979.56     6020.94     61.42 o 
   7   3   5       52.49       57.44     19.80 o 
   8   3   5     1630.18     1611.78     42.98 o 
   9   3   5      208.21      226.14     25.78 o 
  10   3   5      361.83      414.80     30.53 o 
  11   3   5        2.92       12.93     32.10 o 
  12   3   5      451.98      503.07     37.72 o 
  -9   4   5       94.83       64.40     44.31 o 
  -8   4   5       89.28      127.79     43.89 o 
  -7   4   5       66.30       95.64     41.49 o 
  -6   4   5        7.58       -5.61     33.91 o 
  -5   4   5      411.49      449.71     47.17 o 
  -4   4   5      509.29      504.05     35.71 o 
  -3   4   5     1799.93     1843.43     53.28 o 
  -2   4   5     1183.15     1139.50     38.85 o 
  -1   4   5     1902.00     1816.08     42.29 o 
   0   4   5      346.26      373.89     25.65 o 
   1   4   5     2526.13     2560.20     64.56 o 
   2   4   5      189.24      203.11     12.37 o 
   3   4   5     5589.84     5588.46     42.78 o 
   4   4   5       69.42      108.76     12.53 o 
   5   4   5     3846.59     3888.68     39.72 o 
   6   4   5      118.62      116.98     19.01 o 
   7   4   5     1035.49     1019.55     34.97 o 
   8   4   5      232.39      237.45     38.76 o 
   9   4   5       78.93       71.73     21.91 o 
  10   4   5       49.00       31.96     27.94 o 
  11   4   5      218.45      279.86     29.47 o 
  -8   5   5        4.10        7.44     40.05 o 
  -7   5   5      232.87      162.26     44.17 o 
  -6   5   5       64.11       62.47     36.34 o 
  -5   5   5      880.69      909.40     62.82 o 
  -4   5   5      692.21      712.81     43.54 o 
  -3   5   5     2388.97     2399.55     53.66 o 
  -2   5   5      885.80      897.48     36.95 o 
  -1   5   5     2246.02     2226.02     45.32 o 
   0   5   5     2518.07     2457.17     45.32 o 
   1   5   5     1516.47     1501.31     22.86 o 
   2   5   5     4677.01     4609.71     38.46 o 
   3   5   5       43.89       69.78     11.99 o 
   4   5   5     1907.89     1817.91     29.55 o 
   5   5   5      701.17      716.85     24.61 o 
   6   5   5      613.85      582.44     29.78 o 
   7   5   5       53.77       60.89     21.10 o 
   8   5   5      213.59      243.01     26.74 o 
   9   5   5        2.60       18.50     20.63 o 
  10   5   5      546.15      535.26     33.95 o 
  11   5   5      191.81      178.35     27.38 o 
  -8   6   5      112.88      111.96     45.55 o 
  -7   6   5       69.97       25.70     40.72 o 
  -6   6   5      804.48      740.16     47.60 o 
  -5   6   5      275.54      303.11     33.37 o 
  -4   6   5      805.23      762.03     44.78 o 
  -3   6   5     1357.39     1411.66     86.68 o 
  -2   6   5     2022.63     1952.47     48.73 o 
  -1   6   5      298.04      315.89     25.64 o 
   0   6   5      779.90      784.73     34.88 o 
   1   6   5     1515.73     1493.92     26.97 o 
   2   6   5     2057.52     2013.30     29.11 o 
   3   6   5      798.08      769.80     23.58 o 
   4   6   5     2059.11     2163.23     33.80 o 
   5   6   5      309.68      324.05     19.36 o 
   6   6   5      985.91      955.54     34.78 o 
   7   6   5      304.86      327.37     28.27 o 
   8   6   5     1765.09     1731.27     43.70 o 
   9   6   5      680.56      692.66     53.51 o 
  10   6   5      787.69      769.02     56.72 o 
  11   6   5      133.58      110.62     41.81 o 
  -8   7   5       95.56       53.34     44.59 o 
  -7   7   5      540.73      554.83     57.53 o 
  -6   7   5       68.36        9.61     30.83 o 
  -5   7   5      334.22      351.03     71.58 o 
  -4   7   5       62.15       94.68     28.89 o 
  -3   7   5     1132.69     1179.52     47.26 o 
  -2   7   5      230.98      246.76     28.07 o 
  -1   7   5      577.84      544.64     35.96 o 
   0   7   5        8.92       30.08     20.31 o 
   1   7   5     1424.29     1421.41     46.94 o 
   2   7   5      458.27      473.41     22.88 o 
   3   7   5     2169.75     2187.95     34.32 o 
   4   7   5      108.05       99.80     17.06 o 
   5   7   5     2046.35     2065.11     37.13 o 
   6   7   5       29.16       47.34     34.55 o 
   7   7   5     1744.82     1764.91     64.65 o 
   8   7   5       65.01       50.09     36.34 o 
   9   7   5      829.29      867.44     59.54 o 
  10   7   5       50.19       87.11     41.21 o 
  -7   8   5       42.02       35.36     43.01 o 
  -6   8   5      303.78      386.54     82.65 o 
  -5   8   5        0.28        1.92     28.81 o 
  -4   8   5      690.29      676.17     42.20 o 
  -3   8   5       42.57        3.77     42.44 o 
  -2   8   5     1017.56     1112.40     45.71 o 
  -1   8   5       67.12       95.37     25.17 o 
   0   8   5     1747.42     1829.75     47.59 o 
   1   8   5        9.86       35.54     25.63 o 
   2   8   5     1245.09     1313.13     30.24 o 
   3   8   5       82.14       77.71     21.99 o 
   4   8   5     1216.54     1361.19     44.06 o 
   5   8   5      182.00      175.23     45.05 o 
   6   8   5     1918.74     1881.98     65.71 o 
   7   8   5       26.46        8.00     34.34 o 
   8   8   5      900.86      980.00     59.12 o 
   9   8   5       29.79      112.63     41.31 o 
  10   8   5      498.15      484.89     54.89 o 
  -6   9   5        7.04      -37.53     43.01 o 
  -5   9   5      195.46      254.02     46.29 o 
  -4   9   5       26.48      -36.30     26.42 o 
  -3   9   5      657.84      678.60     40.78 o 
  -2   9   5      130.91      123.96     26.62 o 
  -1   9   5      299.41      370.28     41.33 o 
   0   9   5      630.19      604.95     68.95 o 
   1   9   5     1824.23     1938.91     88.41 o 
   2   9   5      143.10      136.46     38.74 o 
   3   9   5      658.29      729.31     38.51 o 
   4   9   5       86.01       91.17     24.94 o 
   5   9   5     2177.80     2148.74     51.96 o 
   6   9   5       59.86       85.63     38.57 o 
   7   9   5      781.71      799.08     56.68 o 
   8   9   5        9.04       19.32     39.34 o 
   9   9   5      447.39      528.70     55.38 o 
  -5  10   5      136.51       92.85     86.21 o 
  -4  10   5       89.39       47.27     49.81 o 
  -3  10   5      256.09      187.79     51.26 o 
  -2  10   5      330.29      283.14     51.61 o 
  -1  10   5      204.19      157.12     45.47 o 
   0  10   5     1322.94     1354.33     84.64 o 
   1  10   5       80.68       72.05     37.51 o 
   2  10   5      755.00      740.46     67.54 o 
   3  10   5       62.00       39.38     35.43 o 
   4  10   5     1659.88     1670.80     49.03 o 
   5  10   5       69.89       79.97     26.16 o 
   6  10   5      368.05      405.15     47.41 o 
   7  10   5        0.38       33.31     41.24 o 
   8  10   5      263.51      290.26     48.75 o 
  -4  11   5      282.39      133.32     59.15 o 
  -3  11   5       97.01       13.82     50.02 o 
  -2  11   5       84.84       56.61     48.12 o 
  -1  11   5       62.09       11.99     45.37 o 
   0  11   5      160.07      120.95     45.58 o 
   1  11   5      400.93      361.29     54.71 o 
   2  11   5       94.17       62.18     42.97 o 
   3  11   5      478.39      390.02     54.60 o 
   4  11   5      233.76      235.34     48.96 o 
   5  11   5      142.76      124.65     30.04 o 
   6  11   5      127.80      125.74     43.64 o 
   7  11   5      304.81      301.05     51.40 o 
  -2  12   5        0.22      -67.15     44.77 o 
  -1  12   5       69.73       -9.38     48.33 o 
   0  12   5       68.79        8.71     47.10 o 
   1  12   5      447.10      413.57     60.81 o 
   2  12   5      109.25       83.58     45.90 o 
   3  12   5      458.11      322.66     55.84 o 
   4  12   5       98.85       68.39     44.70 o 
   5  12   5      261.79      116.54     46.14 o 
  -1  -8   6      128.74      114.14     45.16 o 
   0  -8   6       91.99       35.92     40.08 o 
   1  -8   6      265.63      224.02     45.51 o 
   2  -8   6      140.84      152.08     42.41 o 
   3  -8   6      321.56      317.55     48.40 o 
   4  -8   6      202.80      180.28     43.57 o 
  -3  -7   6       34.46       56.54     40.89 o 
  -2  -7   6      464.79      401.87     50.30 o 
  -1  -7   6      196.00      194.31     41.70 o 
   0  -7   6      991.82      967.02     59.89 o 
   1  -7   6       91.50       65.99     36.66 o 
   2  -7   6      202.06      290.30     43.25 o 
   3  -7   6      366.88      356.96     45.97 o 
   4  -7   6      326.84      344.51     44.56 o 
   5  -7   6      175.48      102.51     35.29 o 
   6  -7   6      125.14       90.91     34.19 o 
  -5  -6   6      321.25      280.46     49.53 o 
  -4  -6   6       17.93      -51.34     34.23 o 
  -3  -6   6      889.17      879.88     58.66 o 
  -2  -6   6       68.53       30.99     34.93 o 
  -1  -6   6     1404.14     1433.23     63.95 o 
   0  -6   6       45.57       69.94     31.76 o 
   1  -6   6      630.44      701.54     49.88 o 
   2  -6   6      225.48      193.85     38.07 o 
   3  -6   6      787.63      787.42     51.22 o 
   4  -6   6      257.13      287.97     39.55 o 
   5  -6   6      400.21      455.20     42.94 o 
   6  -6   6       39.31       50.02     29.72 o 
   7  -6   6      243.83      249.90     34.86 o 
   8  -6   6        8.99        2.54     24.92 o 
  -6  -5   6      408.68      481.04     54.22 o 
  -5  -5   6       74.52       28.80     37.83 o 
  -4  -5   6      550.58      532.26     50.55 o 
  -3  -5   6       21.73       -4.16     30.60 o 
  -2  -5   6     1049.25     1050.96     54.46 o 
  -1  -5   6      308.33      355.34     39.34 o 
   0  -5   6      795.23      764.89     48.82 o 
   1  -5   6       85.03       49.32     29.19 o 
   2  -5   6      833.58      885.98     50.66 o 
   3  -5   6       16.32       10.43     25.95 o 
   4  -5   6      727.40      730.91     45.05 o 
   5  -5   6        0.06      -14.35     23.37 o 
   6  -5   6      844.03      755.86     57.76 o 
   7  -5   6        0.00        0.72     19.51 o 
   8  -5   6      192.07      207.03     37.54 o 
   9  -5   6        0.06       85.20     33.70 o 
  -7  -4   6      471.31      496.31     55.98 o 
  -6  -4   6        5.04      -13.57     36.87 o 
  -5  -4   6      719.20      621.45     52.84 o 
  -4  -4   6       75.34       31.69     32.85 o 
  -3  -4   6      179.23      205.59     36.06 o 
  -2  -4   6        1.74        6.17     27.74 o 
  -1  -4   6     1831.76     1785.46     61.41 o 
   0  -4   6      119.76      126.20     30.00 o 
   1  -4   6      435.45      488.09     42.02 o 
   2  -4   6      193.33      252.23     32.47 o 
   3  -4   6      714.37      759.20     32.33 o 
   4  -4   6        4.39        1.69     18.11 o 
   5  -4   6      804.93      830.72     36.71 o 
   6  -4   6        4.48       15.33     27.85 o 
   7  -4   6      759.10      796.93     51.19 o 
   8  -4   6       14.97       39.80     30.85 o 
   9  -4   6      430.02      512.59     48.65 o 
  10  -4   6        9.99       86.19     34.76 o 
  -7  -3   6      328.99      237.03     46.67 o 
  -6  -3   6      236.99      255.93     43.78 o 
  -5  -3   6      492.78      536.25     49.56 o 
  -4  -3   6      147.02      151.23     34.16 o 
  -3  -3   6      730.43      694.35     50.06 o 
  -2  -3   6     1095.90     1062.84     50.41 o 
  -1  -3   6      421.00      436.38     35.75 o 
   0  -3   6      712.90      670.18     30.07 o 
   1  -3   6     1685.61     1684.94     37.62 o 
   2  -3   6      757.60      740.80     29.61 o 
   3  -3   6      348.82      384.52     24.59 o 
   4  -3   6      905.61      837.55     31.25 o 
   5  -3   6      105.03       45.90     30.74 o 
   6  -3   6     1209.22     1265.68     57.67 o 
   7  -3   6      407.51      392.77     42.83 o 
   8  -3   6      154.55      168.86     36.45 o 
   9  -3   6      189.49      266.93     41.77 o 
  10  -3   6      223.31      209.15     39.38 o 
  -8  -2   6      649.62      634.14     57.11 o 
  -7  -2   6        1.90        5.22     35.89 o 
  -6  -2   6      147.04      114.64     37.68 o 
  -5  -2   6        4.75      -16.15     29.05 o 
  -4  -2   6      131.58      149.23     23.28 o 
  -3  -2   6      316.94      368.11     25.79 o 
  -2  -2   6     3147.97     3102.36     45.62 o 
  -1  -2   6      249.87      295.05     21.33 o 
   0  -2   6     1311.42     1300.38     34.78 o 
   1  -2   6       29.85       30.47     14.49 o 
   2  -2   6     4434.59     4438.02     86.05 o 
   3  -2   6     1177.43     1237.83     32.20 o 
   4  -2   6      971.00      967.27     45.62 o 
   5  -2   6     1063.16     1066.82     50.30 o 
   6  -2   6      598.24      600.76     47.80 o 
   7  -2   6      707.05      696.54     52.49 o 
   8  -2   6      289.34      300.41     41.98 o 
   9  -2   6      190.51      231.64     40.05 o 
  10  -2   6        2.74       11.14     30.85 o 
  11  -2   6       98.04      155.00     38.67 o 
  -7  -1   6       86.94       74.93     26.38 o 
  -6  -1   6       89.11       84.00     23.38 o 
  -5  -1   6      261.81      354.91     27.59 o 
  -4  -1   6      474.51      479.64     40.63 o 
  -3  -1   6     2437.39     2440.40     44.12 o 
  -2  -1   6      622.37      623.95     27.33 o 
  -1  -1   6     3883.21     3762.25     46.14 o 
   0  -1   6        1.51        2.33     12.25 o 
   1  -1   6     3662.71     3857.97     46.26 o 
   2  -1   6     7633.92     7723.64     77.61 o 
   3  -1   6     1269.96     1237.09     45.02 o 
   4  -1   6      689.53      665.23     39.90 o 
   5  -1   6     1851.05     1816.10     57.78 o 
   6  -1   6     2020.48     2073.26     65.92 o 
   7  -1   6      667.50      716.49     52.00 o 
   8  -1   6      362.56      370.28     44.03 o 
   9  -1   6      340.89      362.18     43.92 o 
  10  -1   6       27.01       56.51     33.77 o 
  11  -1   6      247.49      328.83     45.12 o 
  -8   0   6      175.66      175.55     44.73 o 
  -7   0   6       37.82       25.95     37.51 o 
  -6   0   6     1230.10     1243.23     41.01 o 
  -5   0   6      344.94      368.72     50.99 o 
  -4   0   6     1037.97     1047.39     35.87 o 
  -3   0   6       80.78      116.97     18.98 o 
  -2   0   6     1057.30     1010.28     29.06 o 
  -1   0   6      113.40      126.59     15.31 o 
   0   0   6      605.55      512.88     21.92 o 
   1   0   6       46.29       73.06     13.21 o 
   2   0   6      744.59      765.21     39.62 o 
   3   0   6        6.15       15.12     19.32 o 
   4   0   6     2766.80     2925.50     62.99 o 
   5   0   6      269.61      363.02     34.05 o 
   6   0   6     2268.82     2315.44     66.80 o 
   7   0   6       25.51       -1.69     29.65 o 
   8   0   6      491.76      497.58     48.65 o 
   9   0   6      237.61      323.26     42.30 o 
  10   0   6      968.26     1054.98     59.61 o 
  11   0   6      247.94      282.72     42.30 o 
  -8   1   6       18.97       88.13     42.09 o 
  -7   1   6      852.26      794.54     59.12 o 
  -6   1   6      222.66      255.29     40.82 o 
  -5   1   6        9.49        4.47     22.12 o 
  -4   1   6        4.54       12.20     18.35 o 
  -3   1   6      864.01      854.82     29.91 o 
  -2   1   6        0.61        1.07     14.52 o 
  -1   1   6     1112.64     1058.24     25.94 o 
   0   1   6        0.56        4.68      9.75 o 
   1   1   6     1110.19     1057.76     43.01 o 
   2   1   6        6.94       -4.83     19.74 o 
   3   1   6     4199.71     4165.37     70.19 o 
   4   1   6       10.72       -6.13     19.46 o 
   5   1   6     6555.65     6921.95     96.59 o 
   6   1   6      103.15      147.85     31.06 o 
   7   1   6      897.16      936.11     50.55 o 
   8   1   6      124.57      137.90     35.71 o 
   9   1   6     1034.00     1029.63     55.63 o 
  10   1   6       67.12       99.48     34.26 o 
  11   1   6      504.76      458.17     47.10 o 
  -8   2   6      251.12      333.23     50.69 o 
  -7   2   6       73.57       78.75     40.50 o 
  -6   2   6      405.79      445.26     47.63 o 
  -5   2   6        1.36       30.49     35.00 o 
  -4   2   6      556.66      560.01     48.12 o 
  -3   2   6      254.27      303.90     20.05 o 
  -2   2   6     5796.80     5852.38     69.96 o 
  -1   2   6     1632.98     1645.75     28.30 o 
   0   2   6      767.21      685.30     23.64 o 
   1   2   6      752.72      832.64     41.39 o 
   2   2   6     6691.41     6942.85     88.69 o 
   3   2   6      491.26      552.68     35.71 o 
   4   2   6     6484.50     6642.86     88.94 o 
   5   2   6     1101.67     1097.91     44.52 o 
   6   2   6     2464.39     2411.81     63.38 o 
   7   2   6       63.10       90.53     30.60 o 
   8   2   6     1262.27     1325.32     60.56 o 
   9   2   6       28.94       42.13     29.96 o 
  10   2   6      891.23      926.45     54.68 o 
  11   2   6       31.62       71.60     33.24 o 
  12   2   6      186.25      219.27     39.59 o 
  -8   3   6       45.14       28.98     43.22 o 
  -7   3   6      237.82      267.52     46.85 o 
  -6   3   6        1.34       15.76     33.28 o 
  -5   3   6        3.18      -51.50     34.34 o 
  -4   3   6     1393.94     1402.21     59.33 o 
  -3   3   6      500.47      517.11     45.58 o 
  -2   3   6      393.71      393.65     19.51 o 
  -1   3   6      553.56      536.91     18.17 o 
   0   3   6     3833.53     3819.13     37.10 o 
   1   3   6     1076.04     1053.07     45.12 o 
   2   3   6     5566.30     5698.89     81.36 o 
   3   3   6     2904.90     2597.91     57.95 o 
   4   3   6     1047.48      984.93     41.53 o 
   5   3   6     4899.16     4703.56     79.03 o 
   6   3   6      661.93      627.02     28.75 o 
   7   3   6     1550.17     1569.97     40.66 o 
   8   3   6       93.38      114.44     24.55 o 
   9   3   6     1344.00     1364.12     42.25 o 
  10   3   6       41.83       37.61     22.89 o 
  11   3   6      295.60      297.69     31.59 o 
  12   3   6       33.09       97.58     35.46 o 
  -8   4   6       16.72        8.28     40.36 o 
  -7   4   6      242.21      255.61     46.50 o 
  -6   4   6      102.11      114.78     37.90 o 
  -5   4   6      611.99      587.47     52.67 o 
  -4   4   6       27.76       -8.53     32.61 o 
  -3   4   6     2853.38     2823.20     73.92 o 
  -2   4   6        9.66       19.28     26.40 o 
  -1   4   6     1199.45     1235.51     20.97 o 
   0   4   6      875.74      875.76     36.84 o 
   1   4   6     4556.68     4445.67     59.56 o 
   2   4   6      752.29      730.60     33.49 o 
   3   4   6      280.19      238.71     21.60 o 
   4   4   6     1427.79     1425.35     31.56 o 
   5   4   6      482.36      469.12     25.52 o 
   6   4   6     2386.33     2333.55     43.31 o 
   7   4   6      600.09      590.46     32.36 o 
   8   4   6       21.33       21.59     34.02 o 
   9   4   6      201.76      179.24     25.56 o 
  10   4   6      194.14      207.14     27.68 o 
  11   4   6       91.38       69.61     25.27 o 
  -8   5   6      161.90      165.58     46.50 o 
  -7   5   6       10.49        5.43     39.76 o 
  -6   5   6      209.07      190.64     41.95 o 
  -5   5   6       85.23       72.90     38.49 o 
  -4   5   6     2174.48     2194.94     65.41 o 
  -3   5   6       40.44       21.95     26.26 o 
  -2   5   6     1378.70     1364.66     53.86 o 
  -1   5   6       24.29        9.18     19.21 o 
   0   5   6     1371.23     1360.69     49.23 o 
   1   5   6     2553.63     2624.92     50.08 o 
   2   5   6     2695.94     2673.52     49.31 o 
   3   5   6     2478.34     2527.91     33.18 o 
   4   5   6     3157.19     3194.90     38.37 o 
   5   5   6      252.18      255.56     21.46 o 
   6   5   6     1825.58     1891.91     41.10 o 
   7   5   6      110.94      111.66     23.23 o 
   8   5   6      269.98      266.77     27.84 o 
   9   5   6      112.20      100.03     23.89 o 
  10   5   6      201.74      197.86     45.92 o 
  11   5   6      159.99      129.84     28.24 o 
  -8   6   6        0.45       78.75     44.31 o 
  -7   6   6      156.82      173.58     48.05 o 
  -6   6   6       69.87       66.20     41.28 o 
  -5   6   6      409.42      414.95     40.77 o 
  -4   6   6        4.25       31.98     29.73 o 
  -3   6   6     1156.59     1153.60     88.78 o 
  -2   6   6       17.45       18.25     25.02 o 
  -1   6   6     2073.08     2084.42     50.97 o 
   0   6   6      169.01      211.04     24.81 o 
   1   6   6     1976.72     1929.60     45.92 o 
   2   6   6     1194.05     1244.74     26.42 o 
   3   6   6     4593.37     4651.40     44.20 o 
   4   6   6       68.41       93.50     16.32 o 
   5   6   6     2592.17     2588.04     39.21 o 
   6   6   6      490.31      531.86     30.15 o 
   7   6   6        6.05        2.85     21.79 o 
   8   6   6      257.81      268.06     27.54 o 
   9   6   6     1422.47     1471.92     44.68 o 
  10   6   6      163.39      145.07     27.39 o 
  11   6   6      264.23      293.01     46.18 o 
  -7   7   6        1.01       52.88     44.59 o 
  -6   7   6      104.51       84.26     65.04 o 
  -5   7   6        1.29        7.79     53.97 o 
  -4   7   6      176.22      205.52     33.98 o 
  -3   7   6       89.03      120.50     30.54 o 
  -2   7   6     1039.76     1070.89     46.13 o 
  -1   7   6       16.16       -4.09     24.51 o 
   0   7   6     1452.91     1490.31     53.19 o 
   1   7   6       41.31       37.43     22.29 o 
   2   7   6     2632.88     2708.77     36.35 o 
   3   7   6        2.10        5.10     15.51 o 
   4   7   6     2211.59     2165.64     37.41 o 
   5   7   6      699.28      681.59     29.78 o 
   6   7   6     1057.68     1092.70     39.33 o 
   7   7   6      518.69      512.17     32.29 o 
   8   7   6     2138.32     2164.42     71.38 o 
   9   7   6      140.04       98.92     39.52 o 
  10   7   6      564.50      610.63     55.52 o 
  -7   8   6      137.66      176.75     48.96 o 
  -6   8   6      104.37       38.87     69.99 o 
  -5   8   6       47.16       72.38     38.21 o 
  -4   8   6      447.34      438.96     78.03 o 
  -3   8   6      484.08      504.66     37.17 o 
  -2   8   6       80.81      148.41     30.26 o 
  -1   8   6      362.78      441.50     34.45 o 
   0   8   6      542.79      506.65     38.74 o 
   1   8   6     1740.60     1807.50     49.21 o 
   2   8   6      111.11      139.01     25.14 o 
   3   8   6     1359.40     1440.28     33.42 o 
   4   8   6      278.55      325.09     37.30 o 
   5   8   6     1478.96     1498.94     46.72 o 
   6   8   6       34.25       28.34     33.81 o 
   7   8   6      932.24      981.65     54.96 o 
   8   8   6      125.22      127.19     40.65 o 
   9   8   6      429.02      532.55     52.95 o 
  10   8   6        2.55        7.47     39.80 o 
  -6   9   6       74.28       62.33     36.07 o 
  -5   9   6      159.44      174.49     35.73 o 
  -4   9   6      108.61      118.70     35.99 o 
  -3   9   6      174.47      201.55     45.55 o 
  -2   9   6      361.50      371.95     34.02 o 
  -1   9   6      422.87      412.35     61.73 o 
   0   9   6      304.17      328.34     39.98 o 
   1   9   6      339.29      297.45     49.35 o 
   2   9   6      330.67      374.87     49.74 o 
   3   9   6      964.29      971.78     71.17 o 
   4   9   6      901.29      979.04     41.14 o 
   5   9   6      768.21      794.80     45.81 o 
   6   9   6      341.62      401.38     44.45 o 
   7   9   6      252.63      167.94     42.06 o 
   8   9   6      223.46      273.24     46.21 o 
   9   9   6      162.61      187.64     45.23 o 
  -5  10   6       59.41       15.80     60.23 o 
  -4  10   6      343.90      282.59     53.67 o 
  -3  10   6      107.70       93.23     52.01 o 
  -2  10   6      365.72      360.94     56.79 o 
  -1  10   6      304.33      306.72     53.48 o 
   0  10   6     1103.77     1002.70     79.60 o 
   1  10   6      394.80      368.63     51.19 o 
   2  10   6      381.79      305.49     48.72 o 
   3  10   6      272.27      234.00     45.90 o 
   4  10   6      613.83      574.11     65.32 o 
   5  10   6      596.49      590.74     39.73 o 
   6  10   6      240.86      366.62     46.32 o 
   7  10   6      117.08      199.81     43.92 o 
   8  10   6      338.44      373.77     50.80 o 
  -3  11   6      155.31      129.23     58.76 o 
  -2  11   6      111.84       71.77     52.10 o 
  -1  11   6      217.43      140.13     51.61 o 
   0  11   6      109.93       76.43     46.36 o 
   1  11   6      276.67      232.17     52.42 o 
   2  11   6       99.32       63.31     43.96 o 
   3  11   6      516.36      495.96     59.96 o 
   4  11   6       61.11       15.83     40.75 o 
   5  11   6      120.21      105.61     44.80 o 
   6  11   6       68.16       88.80     41.31 o 
   7  11   6      452.41      518.55     53.23 o 
  -2  12   6       92.30       20.16     54.39 o 
  -1  12   6        5.69      -71.23     47.48 o 
   0  12   6      185.67      135.15     53.37 o 
   1  12   6       85.53        0.63     48.37 o 
   2  12   6      501.68      447.27     63.07 o 
   3  12   6       17.11      -55.20     42.90 o 
   4  12   6      353.28      252.08     54.29 o 
   5  12   6       50.89      -27.36     43.57 o 
  -1  -7   7      238.35      184.15     45.83 o 
   0  -7   7       40.52       -9.06     37.01 o 
   1  -7   7      719.26      634.04     56.26 o 
   2  -7   7       11.81      -31.37     34.72 o 
   3  -7   7      236.47      341.66     48.79 o 
   4  -7   7       39.58      -32.26     33.00 o 
   5  -7   7      105.93      129.37     38.32 o 
  -3  -6   7        2.26      -35.57     36.31 o 
  -2  -6   7      646.95      694.42     57.00 o 
  -1  -6   7       97.94       43.22     36.13 o 
   0  -6   7      157.62      150.24     39.73 o 
   1  -6   7       31.21      -12.06     31.48 o 
   2  -6   7      538.73      554.83     50.90 o 
   3  -6   7        4.28      -27.53     30.60 o 
   4  -6   7      561.03      526.62     47.24 o 
   5  -6   7       44.19       43.18     30.10 o 
   6  -6   7      522.58      497.93     44.84 o 
   7  -6   7        4.90        7.68     27.99 o 
  -5  -5   7      262.69      284.34     48.15 o 
  -4  -5   7       41.35      -44.03     34.90 o 
  -3  -5   7      711.77      656.49     53.94 o 
  -2  -5   7      314.85      269.57     40.89 o 
  -1  -5   7      157.47      178.73     36.63 o 
   0  -5   7      358.06      455.80     43.43 o 
   1  -5   7      768.51      770.53     50.80 o 
   2  -5   7      198.95      194.73     35.60 o 
   3  -5   7     1113.54     1129.92     54.96 o 
   4  -5   7      177.23      180.84     34.55 o 
   5  -5   7      958.98      938.89     50.30 o 
   6  -5   7      766.21      712.82     44.95 o 
   7  -5   7      388.68      339.44     37.30 o 
   8  -5   7        0.18       38.32     19.44 o 
  -6  -4   7      146.14      108.22     43.04 o 
  -5  -4   7      225.56      164.55     41.14 o 
  -4  -4   7      399.33      407.69     46.21 o 
  -3  -4   7      233.92      249.58     39.27 o 
  -2  -4   7      127.17      134.24     33.28 o 
  -1  -4   7      404.20      405.04     40.61 o 
   0  -4   7      684.65      656.28     47.59 o 
   1  -4   7     1511.95     1537.33     59.65 o 
   2  -4   7      817.50      831.38     49.70 o 
   3  -4   7      208.87      239.43     34.05 o 
   4  -4   7      840.00      763.49     33.38 o 
   5  -4   7      952.34      939.97     34.80 o 
   6  -4   7      849.00      786.85     33.41 o 
   7  -4   7       84.93       65.46     35.53 o 
   8  -4   7      407.39      389.43     48.33 o 
   9  -4   7       23.08       40.05     35.92 o 
  -6  -3   7      485.14      483.48     51.82 o 
  -5  -3   7       87.68       46.99     35.00 o 
  -4  -3   7      391.78      345.43     42.55 o 
  -3  -3   7      227.67      233.44     36.24 o 
  -2  -3   7     1281.59     1226.26     53.97 o 
  -1  -3   7      484.03      488.98     40.54 o 
   0  -3   7     1654.81     1522.55     57.53 o 
   1  -3   7      156.64      200.22     23.71 o 
   2  -3   7     2073.24     2120.27     54.20 o 
   3  -3   7      286.80      327.32     26.23 o 
   4  -3   7     1061.18     1039.22     48.66 o 
   5  -3   7      486.04      497.65     47.38 o 
   6  -3   7      944.04      929.23     54.82 o 
   7  -3   7      681.10      658.11     51.64 o 
   8  -3   7      896.44     1025.54     61.90 o 
   9  -3   7       73.54      116.75     40.12 o 
  10  -3   7      265.58      243.69     45.62 o 
  -7  -2   7      503.45      507.55     52.74 o 
  -6  -2   7       67.06      -10.82     34.02 o 
  -5  -2   7      754.43      690.76     51.78 o 
  -4  -2   7      141.51      142.91     34.23 o 
  -3  -2   7     1403.85     1331.42     56.40 o 
  -2  -2   7       52.74       52.24     20.42 o 
  -1  -2   7      977.93      953.18     33.54 o 
   0  -2   7      192.59      210.18     22.57 o 
   1  -2   7     2023.62     2041.58     41.98 o 
   2  -2   7      530.40      496.69     29.17 o 
   3  -2   7      879.04      840.59     32.42 o 
   4  -2   7      152.20      244.29     36.84 o 
   5  -2   7     2167.49     2229.39     68.78 o 
   6  -2   7      102.98       81.96     35.78 o 
   7  -2   7      929.07      986.94     57.07 o 
   8  -2   7       25.18       25.17     34.02 o 
   9  -2   7      392.52      444.10     51.61 o 
  10  -2   7        2.67       29.22     36.77 o 
  -6  -1   7       89.22       49.74     34.12 o 
  -5  -1   7       24.41       39.66     54.73 o 
  -4  -1   7     1948.26     1896.98     62.22 o 
  -3  -1   7       37.92       12.24     20.23 o 
  -2  -1   7     1527.42     1523.62     37.96 o 
  -1  -1   7       29.78       -0.56     16.30 o 
   0  -1   7     1269.86     1233.69     34.08 o 
   1  -1   7       86.33      127.03     18.44 o 
   2  -1   7     4600.09     4678.35     55.14 o 
   3  -1   7      476.63      509.77     42.69 o 
   4  -1   7     1821.03     1846.66     59.68 o 
   5  -1   7       44.09       57.64     31.34 o 
   6  -1   7     1408.04     1512.97     62.47 o 
   7  -1   7       62.64       92.08     37.47 o 
   8  -1   7      378.35      397.11     46.71 o 
   9  -1   7       42.85        7.33     34.65 o 
  10  -1   7      260.95      286.74     47.13 o 
  11  -1   7       16.59       63.07     38.32 o 
  -7   0   7       61.97       31.20     38.18 o 
  -6   0   7       82.38      125.99     37.65 o 
  -5   0   7      624.49      608.80     33.72 o 
  -4   0   7       45.33       72.66     24.73 o 
  -3   0   7     1533.94     1484.82     57.64 o 
  -2   0   7      661.45      673.40     30.03 o 
  -1   0   7      440.32      408.65     45.19 o 
   0   0   7      103.36      131.31     20.22 o 
   1   0   7     1167.16     1232.36     31.92 o 
   2   0   7       86.71      101.30     16.57 o 
   3   0   7      964.96      960.08     46.96 o 
   4   0   7      803.75      860.56     46.53 o 
   5   0   7     1769.69     1823.74     61.02 o 
   6   0   7       36.17       78.96     32.82 o 
   7   0   7      669.31      734.86     54.36 o 
   8   0   7       72.83       52.10     35.22 o 
   9   0   7      583.26      630.62     52.63 o 
  10   0   7        1.49        6.91     35.39 o 
  11   0   7      613.92      668.44     56.12 o 
  -8   1   7      318.94      314.55     52.52 o 
  -7   1   7      105.48      132.05     42.55 o 
  -6   1   7     1378.11     1480.89     67.47 o 
  -5   1   7      517.49      511.08     49.49 o 
  -4   1   7      359.20      412.57     28.20 o 
  -3   1   7      438.72      451.52     29.48 o 
  -2   1   7      824.43      786.30     29.73 o 
  -1   1   7      469.97      467.25     24.15 o 
   0   1   7     1624.07     1654.35     33.10 o 
   1   1   7     2129.70     2218.52     37.34 o 
   2   1   7     2002.17     1975.64     57.46 o 
   3   1   7     1178.37     1252.39     49.42 o 
   4   1   7     4238.37     4344.59     79.35 o 
   5   1   7     2463.00     2540.52     66.94 o 
   6   1   7      573.58      601.43     46.25 o 
   7   1   7      165.92      178.58     37.12 o 
   8   1   7     1590.95     1617.31     68.71 o 
   9   1   7      123.81      161.17     38.81 o 
  10   1   7      503.38      514.32     52.10 o 
  11   1   7       83.40       91.80     39.27 o 
  -8   2   7      144.35      143.65     48.12 o 
  -7   2   7      181.28      180.35     45.47 o 
  -6   2   7      507.39      588.70     54.36 o 
  -5   2   7      297.06      304.43     44.56 o 
  -4   2   7     1044.97      986.27     58.45 o 
  -3   2   7      897.67      895.81     64.76 o 
  -2   2   7       41.22       42.62     15.06 o 
  -1   2   7      747.58      765.77     25.28 o 
   0   2   7     1917.21     1882.06     32.63 o 
   1   2   7     2633.74     2739.34     65.43 o 
   2   2   7     1392.56     1375.17     50.20 o 
   3   2   7     3323.94     3237.62     68.00 o 
   4   2   7     2654.31     2691.22     64.19 o 
   5   2   7      590.37      578.41     40.54 o 
   6   2   7     1317.91     1343.30     56.61 o 
   7   2   7     1283.29     1324.97     59.22 o 
   8   2   7      531.55      589.02     50.48 o 
   9   2   7     1332.68     1407.70     64.93 o 
  10   2   7      599.70      610.28     53.16 o 
  11   2   7      542.13      510.44     51.36 o 
  -8   3   7       71.75      140.48     48.12 o 
  -7   3   7      163.85      137.59     45.55 o 
  -6   3   7      409.22      458.66     51.04 o 
  -5   3   7      146.53      172.38     41.53 o 
  -4   3   7     1528.63     1542.47     66.48 o 
  -3   3   7      394.56      433.95     44.42 o 
  -2   3   7      470.35      438.53     44.73 o 
  -1   3   7      357.56      363.27     19.35 o 
   0   3   7      913.29      930.03     24.43 o 
   1   3   7     1169.23     1111.20     49.39 o 
   2   3   7     1259.82     1266.87     49.81 o 
   3   3   7     4513.13     4645.89     80.94 o 
   4   3   7      305.35      362.11     34.26 o 
   5   3   7     3579.58     3652.32     76.28 o 
   6   3   7     1488.14     1472.32     56.30 o 
   7   3   7     2934.95     3054.13     78.36 o 
   8   3   7      856.54      856.09     54.82 o 
   9   3   7      848.85      796.12     54.43 o 
  10   3   7      807.54      842.76     57.46 o 
  11   3   7      494.41      520.70     52.77 o 
  -8   4   7      113.22      103.53     49.39 o 
  -7   4   7       16.74      -20.09     40.05 o 
  -6   4   7      726.87      770.28     58.55 o 
  -5   4   7       13.27        5.99     34.19 o 
  -4   4   7      620.94      607.99     52.91 o 
  -3   4   7       17.73       27.00     34.09 o 
  -2   4   7      669.87      739.19     48.89 o 
  -1   4   7        0.18       20.97     28.24 o 
   0   4   7     5829.36     5882.47     71.07 o 
   1   4   7       44.55       74.35     27.28 o 
   2   4   7     2964.00     2982.04     67.75 o 
   3   4   7      113.45       99.44     27.50 o 
   4   4   7     1752.44     1635.01     55.03 o 
   5   4   7      120.49      173.54     31.51 o 
   6   4   7     3063.36     3229.79     75.51 o 
   7   4   7      943.37      965.11     37.15 o 
   8   4   7      962.13      887.84     52.51 o 
   9   4   7      156.88      148.03     26.01 o 
  10   4   7      353.79      395.51     38.44 o 
  11   4   7      116.03      163.26     29.36 o 
  -7   5   7      268.21      267.91     50.16 o 
  -6   5   7       19.05       49.11     40.29 o 
  -5   5   7     1033.39     1069.08     61.94 o 
  -4   5   7      122.80       62.71     38.00 o 
  -3   5   7      378.82      367.71     45.47 o 
  -2   5   7        3.99       18.09     39.31 o 
  -1   5   7     1605.00     1730.39     51.56 o 
   0   5   7       53.28       93.76     24.37 o 
   1   5   7     2911.87     2920.85     57.39 o 
   2   5   7      587.35      622.28     37.41 o 
   3   5   7      820.55      750.10     38.20 o 
   4   5   7      273.68      340.73     28.01 o 
   5   5   7     3332.21     3390.88     49.41 o 
   6   5   7       20.14       29.39     20.15 o 
   7   5   7     2303.64     2233.92     47.80 o 
   8   5   7       84.24       82.60     23.79 o 
   9   5   7     1335.80     1373.55     43.70 o 
  10   5   7        1.73      -18.10     22.84 o 
  11   5   7      794.36      829.86     41.29 o 
  -7   6   7       11.37       31.59     41.88 o 
  -6   6   7      487.42      486.61     53.69 o 
  -5   6   7        0.27       36.24     37.40 o 
  -4   6   7      527.57      544.20     48.81 o 
  -3   6   7      313.66      313.36     37.09 o 
  -2   6   7      216.81      233.07     46.02 o 
  -1   6   7        7.50        9.76     41.79 o 
   0   6   7      598.21      624.58     44.68 o 
   1   6   7      110.32      142.81     26.77 o 
   2   6   7     2800.99     2796.29     65.81 o 
   3   6   7     1275.11     1279.49     30.40 o 
   4   6   7     1975.40     2027.00     36.62 o 
   5   6   7      834.48      831.65     46.02 o 
   6   6   7     1519.25     1473.07     41.12 o 
   7   6   7       14.65      -16.24     22.58 o 
   8   6   7      653.45      659.52     34.94 o 
   9   6   7       58.52       37.30     24.19 o 
  10   6   7      945.64      939.49     42.41 o 
  11   6   7       22.28      -23.29     26.17 o 
  -7   7   7      108.88      104.13     45.33 o 
  -6   7   7      115.50      136.21     45.37 o 
  -5   7   7      252.63      244.02     48.72 o 
  -4   7   7       24.69        3.00     30.07 o 
  -3   7   7      695.39      758.26     46.36 o 
  -2   7   7      309.88      371.91     58.71 o 
  -1   7   7      597.21      626.18     42.94 o 
   0   7   7       50.52       48.34     27.05 o 
   1   7   7     1409.47     1411.74     48.17 o 
   2   7   7      829.22      862.25     27.46 o 
   3   7   7     1995.12     2037.51     36.48 o 
   4   7   7     1310.75     1323.00     34.28 o 
   5   7   7      108.23      154.44     27.83 o 
   6   7   7       25.80       11.23     23.81 o 
   7   7   7     1046.98     1023.25     55.43 o 
   8   7   7      370.30      396.66     31.03 o 
   9   7   7     1313.86     1256.12     63.42 o 
  10   7   7      100.41       54.96     39.38 o 
  -6   8   7       30.86      -40.16     77.41 o 
  -5   8   7       65.73       66.67     34.95 o 
  -4   8   7      123.14      151.68     75.86 o 
  -3   8   7      144.74      154.47     49.09 o 
  -2   8   7      676.42      704.21     43.93 o 
  -1   8   7      333.93      380.27     36.28 o 
   0   8   7       17.15       10.00     35.13 o 
   1   8   7     2722.44     2728.26     60.69 o 
   2   8   7      182.33      156.51     29.33 o 
   3   8   7      405.52      420.50     24.13 o 
   4   8   7      361.36      419.43     25.38 o 
   5   8   7      520.19      531.85     31.56 o 
   6   8   7     1864.83     1868.76     63.52 o 
   7   8   7      911.30     1002.59     55.80 o 
   8   8   7     1392.15     1420.75     63.98 o 
   9   8   7      280.94      400.53     49.14 o 
  10   8   7      284.91      299.18     48.05 o 
  -5   9   7       47.25       32.10     66.48 o 
  -4   9   7       62.25       50.63     33.01 o 
  -3   9   7       73.87       85.17     32.38 o 
  -2   9   7      301.23      330.07     34.82 o 
  -1   9   7       86.84       98.82     28.57 o 
   0   9   7     2012.78     2028.18     58.20 o 
   1   9   7      406.12      426.02     35.59 o 
   2   9   7     1212.89     1313.72     48.32 o 
   3   9   7      400.18      388.68     52.10 o 
   4   9   7     1674.07     1722.06     47.67 o 
   5   9   7     1473.09     1399.70     46.47 o 
   6   9   7     2139.85     2102.66     67.30 o 
   7   9   7      767.47      737.96     54.32 o 
   8   9   7      438.60      500.01     52.07 o 
   9   9   7      305.27      330.66     49.85 o 
  -5  10   7      115.85      111.81     98.16 o 
  -4  10   7        1.54      -44.59     83.02 o 
  -3  10   7      263.15      313.76     82.49 o 
  -2  10   7        0.05       24.29     28.68 o 
  -1  10   7      593.65      623.01     70.49 o 
   0  10   7        1.92      -17.63     40.08 o 
   1  10   7     1480.11     1598.28     92.99 o 
   2  10   7      196.69      149.61     46.57 o 
   3  10   7     1394.61     1400.90     85.34 o 
   4  10   7       80.82       37.30     41.24 o 
   5  10   7     1382.06     1468.80     49.76 o 
   6  10   7       64.34       67.01     37.79 o 
   7  10   7      597.75      600.09     54.04 o 
   8  10   7      245.05      320.61     48.26 o 
  -3  11   7       11.91      -36.24     54.57 o 
  -2  11   7      326.64      205.38     62.71 o 
  -1  11   7        5.84      -36.66     46.85 o 
   0  11   7      464.43      397.18     61.48 o 
   1  11   7       15.63      -61.97     44.14 o 
   2  11   7      254.17      179.96     51.68 o 
   3  11   7        0.05      -61.34     40.89 o 
   4  11   7      498.82      395.28     58.17 o 
   5  11   7        1.03      -21.50     40.82 o 
   6  11   7      520.31      582.99     53.83 o 
   7  11   7        8.98       28.13     38.60 o 
  -1  12   7      226.25      143.09     62.32 o 
   0  12   7       76.49      -28.69     51.36 o 
   1  12   7      374.63      253.78     61.37 o 
   2  12   7      107.63       11.17     48.37 o 
   3  12   7      131.40        2.36     46.92 o 
   4  12   7       63.01        6.91     46.53 o 
   5  12   7      418.81      247.64     58.02 o 
  -1  -6   8      320.96      351.64     49.28 o 
   0  -6   8      260.72      272.78     45.97 o 
   1  -6   8      189.65      145.06     41.24 o 
   2  -6   8      118.88      137.38     41.00 o 
   3  -6   8      131.94      142.66     39.55 o 
   4  -6   8      289.79      210.42     43.15 o 
   5  -6   8       83.92       34.41     34.34 o 
  -3  -5   8      205.15      262.41     46.29 o 
  -2  -5   8       49.95       40.82     35.82 o 
  -1  -5   8      246.69      238.51     41.60 o 
   0  -5   8      162.82      129.44     37.40 o 
   1  -5   8       92.59      110.20     36.87 o 
   2  -5   8      226.43      179.96     37.86 o 
   3  -5   8      460.98      517.35     48.12 o 
   4  -5   8      172.72      158.70     36.59 o 
   5  -5   8      173.78      165.79     35.99 o 
   6  -5   8      227.00      211.37     35.36 o 
   7  -5   8      375.58      324.56     37.58 o 
  -4  -4   8      578.71      551.86     52.38 o 
  -3  -4   8        2.42      -16.99     33.14 o 
  -2  -4   8      397.63      428.27     45.30 o 
  -1  -4   8      163.01      160.43     35.25 o 
   0  -4   8      255.41      208.37     36.70 o 
   1  -4   8      122.98      146.33     32.71 o 
   2  -4   8      447.09      495.32     43.92 o 
   3  -4   8      228.31      240.98     35.60 o 
   4  -4   8     1213.91     1220.59     54.78 o 
   5  -4   8        0.50       13.40     25.35 o 
   6  -4   8      568.64      545.48     32.23 o 
   7  -4   8        0.27      -13.22     18.59 o 
   8  -4   8       87.75       52.38     40.36 o 
  -5  -3   8      463.82      420.41     48.05 o 
  -4  -3   8       40.66       24.11     34.44 o 
  -3  -3   8      170.96      152.82     37.44 o 
  -2  -3   8       16.48      -34.05     27.78 o 
  -1  -3   8     1291.15     1288.48     55.98 o 
   0  -3   8        0.00      -26.44     23.65 o 
   1  -3   8      241.18      249.37     34.44 o 
   2  -3   8      712.80      717.44     46.92 o 
   3  -3   8     1808.93     1763.76     48.75 o 
   4  -3   8      196.67      194.54     39.80 o 
   5  -3   8     1062.18     1039.85     36.68 o 
   6  -3   8       58.05       27.11     34.72 o 
   7  -3   8      292.79      292.41     46.81 o 
   8  -3   8       42.68       22.84     39.59 o 
   9  -3   8      608.99      577.95     58.69 o 
  -6  -2   8      269.17      207.46     44.52 o 
  -5  -2   8       78.00       44.59     35.22 o 
  -4  -2   8      319.49      408.25     44.06 o 
  -3  -2   8      111.31       71.67     32.04 o 
  -2  -2   8     1681.17     1596.94     57.35 o 
  -1  -2   8       26.70      -32.11     24.04 o 
   0  -2   8      890.80      934.24     36.24 o 
   1  -2   8     1043.43     1006.39     37.56 o 
   2  -2   8     3952.51     3896.45     58.22 o 
   3  -2   8      281.24      311.86     26.88 o 
   4  -2   8      888.29      934.28     51.06 o 
   5  -2   8       29.81       57.32     36.24 o 
   6  -2   8     2839.92     2829.62     80.73 o 
   7  -2   8       59.51       55.20     38.11 o 
   8  -2   8     1699.02     1693.17     73.64 o 
   9  -2   8       48.02        0.88     39.94 o 
  10  -2   8      403.13      398.34     56.01 o 
  -5  -1   8      656.71      633.12     51.15 o 
  -4  -1   8      580.35      585.18     33.12 o 
  -3  -1   8      721.17      713.78     33.48 o 
  -2  -1   8      338.54      363.65     27.28 o 
  -1  -1   8      931.34      966.59     35.05 o 
   0  -1   8      226.45      277.51     25.20 o 
   1  -1   8     1132.91     1185.24     37.68 o 
   2  -1   8     1075.62     1099.83     36.65 o 
   3  -1   8     1917.20     1835.85     42.25 o 
   4  -1   8      950.00     1062.24     56.33 o 
   5  -1   8      709.15      743.35     53.23 o 
   6  -1   8      628.22      610.56     53.90 o 
   7  -1   8     1212.62     1219.28     63.63 o 
   8  -1   8      805.42      810.08     58.91 o 
   9  -1   8      343.69      387.49     52.81 o 
  10  -1   8      139.56      185.04     48.54 o 
  -6   0   8      444.29      550.10     55.70 o 
  -5   0   8      371.98      486.23     48.72 o 
  -4   0   8      459.46      480.34     30.49 o 
  -3   0   8      821.83      803.36     34.26 o 
  -2   0   8      380.94      420.12     27.77 o 
  -1   0   8      217.08      221.29     22.48 o 
   0   0   8      707.04      714.27     31.60 o 
   1   0   8      235.68      253.74     22.64 o 
   2   0   8     1820.28     1837.61     40.77 o 
   3   0   8     1178.06     1202.86     56.97 o 
   4   0   8       60.49      140.05     35.57 o 
   5   0   8     1330.16     1289.93     59.61 o 
   6   0   8      156.32      160.99     40.40 o 
   7   0   8      114.03      178.02     40.33 o 
   8   0   8      282.20      321.42     46.50 o 
   9   0   8      199.29      272.78     46.50 o 
  10   0   8      440.37      445.76     55.73 o 
  11   0   8      249.44      285.61     52.45 o 
  -7   1   8       26.78       52.67     41.60 o 
  -6   1   8      692.35      756.04     58.73 o 
  -5   1   8      414.80      489.19     49.49 o 
  -4   1   8      536.07      552.85     49.74 o 
  -3   1   8      253.70      277.71     25.74 o 
  -2   1   8     1908.15     1933.29     41.52 o 
  -1   1   8      537.52      548.18     29.08 o 
   0   1   8      622.34      687.53     29.25 o 
   1   1   8      309.73      395.40     29.79 o 
   2   1   8     2279.98     2282.79     68.11 o 
   3   1   8      251.37      282.12     38.00 o 
   4   1   8      960.03     1021.14     52.98 o 
   5   1   8      181.70      232.31     38.21 o 
   6   1   8     1139.96     1172.65     59.36 o 
   7   1   8      101.50      132.26     38.35 o 
   8   1   8      583.29      613.77     54.04 o 
   9   1   8      538.69      584.79     56.65 o 
  10   1   8      742.54      757.63     59.29 o 
  11   1   8       98.47       46.43     39.73 o 
  -7   2   8      607.99      691.04     63.31 o 
  -6   2   8       21.12       32.89     39.52 o 
  -5   2   8       88.79      148.23     40.19 o 
  -4   2   8      191.23      178.76     40.05 o 
  -3   2   8      503.62      508.15     49.67 o 
  -2   2   8      749.78      782.08     30.84 o 
  -1   2   8     1501.67     1475.52     34.81 o 
   0   2   8       28.52       32.10     14.34 o 
   1   2   8     1566.76     1567.09     34.73 o 
   2   2   8      101.26       70.61     31.30 o 
   3   2   8     3192.11     3086.74     74.77 o 
   4   2   8       77.38      146.82     33.67 o 
   5   2   8     2104.02     2060.04     65.25 o 
   6   2   8      218.14      226.07     38.95 o 
   7   2   8     1499.46     1476.69     65.67 o 
   8   2   8      412.92      414.45     47.84 o 
   9   2   8     1265.80     1322.22     65.46 o 
  10   2   8       24.27        9.45     37.08 o 
  11   2   8      218.45      241.16     48.86 o 
  -7   3   8       27.73      -34.93     39.52 o 
  -6   3   8      579.87      718.57     60.42 o 
  -5   3   8       89.75       84.11     38.88 o 
  -4   3   8      155.92      174.25     40.96 o 
  -3   3   8      113.06       68.39     38.78 o 
  -2   3   8     1234.25     1173.39     58.98 o 
  -1   3   8       37.86       37.11     14.65 o 
   0   3   8     2492.61     2401.60     42.58 o 
   1   3   8      150.95      129.34     33.28 o 
   2   3   8     3293.93     3245.16     75.69 o 
   3   3   8      312.24      383.61     39.34 o 
   4   3   8     1377.70     1262.96     55.49 o 
   5   3   8        1.71       18.26     29.22 o 
   6   3   8     1938.60     1889.77     65.74 o 
   7   3   8      228.98      263.54     41.03 o 
   8   3   8      978.57      873.85     58.20 o 
   9   3   8        8.83        9.94     34.72 o 
  10   3   8      824.52      911.78     61.58 o 
  11   3   8       25.80      -36.77     35.71 o 
  -7   4   8      124.35      163.78     47.48 o 
  -6   4   8       13.02        0.74     39.69 o 
  -5   4   8      279.54      342.15     48.01 o 
  -4   4   8      687.07      687.37     53.90 o 
  -3   4   8     1651.36     1583.68     68.63 o 
  -2   4   8      272.04      258.50     40.82 o 
  -1   4   8     1233.87     1168.31     59.08 o 
   0   4   8      133.77      167.56     29.28 o 
   1   4   8     4311.19     4398.46     87.99 o 
   2   4   8     1674.96     1768.61     63.81 o 
   3   4   8     2555.18     2667.14     72.37 o 
   4   4   8      143.55      172.91     35.22 o 
   5   4   8     2656.98     2655.65     73.71 o 
   6   4   8      200.03      229.84     38.25 o 
   7   4   8     1600.66     1550.19     64.33 o 
   8   4   8       43.42       34.44     33.88 o 
   9   4   8      923.85      941.82     58.02 o 
  10   4   8       37.89       18.51     37.05 o 
  11   4   8      371.22      306.90     49.81 o 
  -7   5   8      161.61      186.76     49.39 o 
  -6   5   8      413.60      419.53     54.99 o 
  -5   5   8      301.52      238.13     45.55 o 
  -4   5   8      964.45      933.46     58.80 o 
  -3   5   8      452.43      417.70     49.11 o 
  -1   5   8      404.06      419.67     44.70 o 
   0   5   8     2056.74     1888.50     67.01 o 
   1   5   8     1206.80     1250.45     61.09 o 
   2   5   8     1715.73     1649.64     64.26 o 
   3   5   8      219.05      240.24     39.13 o 
   4   5   8      805.89      808.96     52.07 o 
   5   5   8     1064.61     1053.14     55.35 o 
   6   5   8     1978.66     1919.56     66.98 o 
   7   5   8      833.39      728.37     52.88 o 
   8   5   8      194.45      204.83     26.62 o 
   9   5   8     1287.12     1219.19     43.55 o 
  10   5   8      533.13      571.59     45.39 o 
  11   5   8      103.09      152.96     42.58 o 
  -7   6   8      219.50      245.03     50.48 o 
  -6   6   8      290.17      256.17     50.34 o 
  -5   6   8      266.55      270.94     48.82 o 
  -4   6   8      244.04      238.41     43.22 o 
  -3   6   8      745.68      688.18     53.76 o 
  -2   6   8      242.55      261.77     49.46 o 
  -1   6   8     1128.10     1178.33     52.41 o 
   0   6   8      682.63      660.23     57.58 o 
   1   6   8      199.55      161.31     30.44 o 
   2   6   8      710.21      766.43     45.01 o 
   3   6   8      464.65      517.07     36.42 o 
   4   6   8      733.79      871.72     45.67 o 
   5   6   8     1190.84     1201.76     59.89 o 
   6   6   8     1176.28     1108.70     39.98 o 
   7   6   8      772.29      760.54     35.87 o 
   8   6   8     1279.80     1297.52     42.02 o 
   9   6   8      968.01      909.91     39.55 o 
  10   6   8      424.30      427.59     65.94 o 
  11   6   8      344.36      296.88     50.96 o 
  -6   7   8       34.61       29.58     42.73 o 
  -5   7   8      225.39      263.58     48.29 o 
  -4   7   8        2.48      -36.69     31.16 o 
  -3   7   8      834.65      838.88     48.66 o 
  -2   7   8       49.33       55.87     31.91 o 
  -1   7   8        2.73       12.02     30.84 o 
   0   7   8       82.10      124.63     31.88 o 
   1   7   8     1258.05     1270.02     51.82 o 
   2   7   8      406.11      455.96     64.02 o 
   3   7   8     1512.41     1647.31     54.24 o 
   4   7   8        4.96       31.20     19.79 o 
   5   7   8      941.74      919.56     33.98 o 
   6   7   8       30.25       37.84     39.98 o 
   7   7   8      789.48      780.95     36.86 o 
   8   7   8      245.24      284.85     37.31 o 
   9   7   8     1357.71     1320.48     57.05 o 
  10   7   8      149.26      133.99     32.27 o 
  -6   8   8       78.96       91.02     45.33 o 
  -5   8   8        7.62      -45.98     32.86 o 
  -4   8   8      330.48      325.32     40.86 o 
  -3   8   8       48.84       24.74     30.92 o 
  -2   8   8      495.12      528.44     86.10 o 
  -1   8   8        6.26       27.79     29.61 o 
   0   8   8      246.17      320.00     36.55 o 
   1   8   8       18.23       -1.83     29.21 o 
   2   8   8     1316.48     1397.96    108.40 o 
   3   8   8      155.36      156.63     31.87 o 
   4   8   8      599.57      660.14     32.50 o 
   5   8   8      163.14      157.48     23.08 o 
   6   8   8      841.12      940.37     38.57 o 
   7   8   8       38.39       36.96     42.20 o 
   8   8   8     1083.17     1113.78     59.65 o 
   9   8   8        9.38      -52.72     35.15 o 
  10   8   8      375.30      402.86     52.28 o 
  -5   9   8      127.19      138.12     63.93 o 
  -4   9   8        1.96       -9.34    118.16 o 
  -3   9   8      730.83      655.84    110.36 o 
  -2   9   8        7.06       27.11     30.10 o 
  -1   9   8     1546.60     1570.36     54.48 o 
   0   9   8      651.05      540.18     38.85 o 
   1   9   8     1018.41     1018.87     55.01 o 
   2   9   8        2.77        2.54     27.21 o 
   3   9   8      226.57      271.11     32.93 o 
   4   9   8       19.64      -34.90     25.61 o 
   5   9   8     2082.52     2184.43     69.36 o 
   6   9   8       21.82       34.76     33.00 o 
   7   9   8      765.90      931.28     55.70 o 
   8   9   8       37.87       54.96     37.83 o 
   9   9   8      458.58      458.38     51.57 o 
  -4  10   8      165.22      130.98     55.89 o 
  -3  10   8       31.78       20.75     54.39 o 
  -2  10   8      767.85      792.27    115.15 o 
  -1  10   8       16.39       39.66     30.60 o 
   0  10   8      570.86      572.00     77.41 o 
   1  10   8       39.16       16.39     45.33 o 
   2  10   8      226.89      227.30     53.16 o 
   3  10   8        9.87      -10.96     43.32 o 
   4  10   8     1584.32     1647.52     95.36 o 
   5  10   8       21.44      -61.58     41.35 o 
   6  10   8      630.21      777.65     54.68 o 
   7  10   8      279.97      331.22     45.55 o 
   8  10   8      543.77      626.49     56.12 o 
  -3  11   8      208.73       47.52     63.45 o 
  -2  11   8       11.55      -73.85     54.01 o 
  -1  11   8      204.58      165.40     60.81 o 
   0  11   8       51.68       -0.71     53.23 o 
   1  11   8      482.81      396.79     64.48 o 
   2  11   8      291.81      126.31     54.71 o 
   3  11   8      476.84      390.91     62.61 o 
   4  11   8      738.11      539.77     65.81 o 
   5  11   8      400.79      276.34     57.71 o 
   7  11   8      453.92      527.65     52.74 o 
  -1  12   8      194.38       82.95     63.98 o 
   0  12   8       38.51      -77.06     54.89 o 
   1  12   8      311.73      197.59     65.15 o 
   2  12   8      130.09       59.89     56.51 o 
   3  12   8      539.28      379.98     67.72 o 
   4  12   8      154.70       61.87     53.79 o 
   5  12   8      349.45      212.60     59.47 o 
  -1  -5   9        4.43      -51.40     34.26 o 
   0  -5   9      333.70      356.15     47.94 o 
   1  -5   9       17.72       -9.80     33.88 o 
   2  -5   9      305.18      319.27     47.13 o 
   3  -5   9        1.52      -40.12     30.81 o 
   4  -5   9      289.37      299.53     43.39 o 
   5  -5   9       23.16      -27.78     28.91 o 
   6  -5   9      352.29      365.74     42.48 o 
  -3  -4   9      223.83      144.50     42.48 o 
  -2  -4   9      109.95       82.77     36.27 o 
  -1  -4   9      415.57      418.16     46.71 o 
   0  -4   9        4.45      -17.03     30.28 o 
   1  -4   9      647.35      757.45     53.65 o 
   2  -4   9      223.18      268.30     39.76 o 
   3  -4   9      209.89      233.89     38.11 o 
   4  -4   9        0.59        8.04     28.03 o 
   5  -4   9      438.55      448.58     43.25 o 
   6  -4   9       44.72       26.02     26.54 o 
   7  -4   9      299.38      266.08     34.86 o 
  -4  -3   9      226.34      155.35     41.53 o 
  -3  -3   9       99.36      109.81     37.16 o 
  -2  -3   9      285.05      335.77     43.18 o 
  -1  -3   9       12.14        2.50     29.82 o 
   0  -3   9      795.06      777.33     50.45 o 
   1  -3   9       38.12        8.81     27.11 o 
   2  -3   9     1025.19     1010.84     53.27 o 
   3  -3   9       52.89       28.41     26.05 o 
   4  -3   9      417.78      464.69     41.56 o 
   5  -3   9      295.92      273.69     27.58 o 
   6  -3   9      229.30      204.99     30.44 o 
   7  -3   9        6.95      -20.97     37.30 o 
   8  -3   9      219.84      146.40     46.64 o 
  -5  -2   9       53.75      -12.55     35.04 o 
  -4  -2   9      285.12      188.35     39.83 o 
  -3  -2   9      477.10      400.42     44.31 o 
  -2  -2   9      340.76      442.83     42.48 o 
  -1  -2   9      992.43      952.54     50.97 o 
   0  -2   9      426.23      437.76     40.54 o 
   1  -2   9     1096.35     1013.53     44.33 o 
   2  -2   9     1040.05     1020.03     52.82 o 
   3  -2   9     1596.36     1585.47     44.29 o 
   4  -2   9       62.21       41.45     20.18 o 
   5  -2   9       95.66      131.31     22.41 o 
   6  -2   9       62.01       43.36     38.32 o 
   7  -2   9      515.07      511.36     54.08 o 
   8  -2   9       13.90        3.60     40.68 o 
   9  -2   9      247.70      246.34     53.34 o 
  -5  -1   9      297.56      172.70     39.13 o 
  -4  -1   9      336.22      312.54     40.86 o 
  -3  -1   9      463.03      518.20     44.77 o 
  -2  -1   9      250.94      289.11     26.22 o 
  -1  -1   9      485.66      552.46     31.73 o 
   0  -1   9      570.80      537.84     32.74 o 
   1  -1   9     1095.06     1067.44     39.24 o 
   2  -1   9       94.46      129.22     23.55 o 
   3  -1   9      362.24      382.39     30.05 o 
   4  -1   9        1.37      -19.11     18.59 o 
   5  -1   9      213.87      233.40     43.15 o 
   6  -1   9     1147.76     1099.82     61.69 o 
   7  -1   9      540.89      527.89     54.08 o 
   8  -1   9       46.43      -15.76     38.99 o 
   9  -1   9      420.86      445.72     58.45 o 
  10  -1   9       36.71        1.76     43.25 o 
  -5   0   9      131.74      196.39     42.69 o 
  -4   0   9      286.68      288.64     44.17 o 
  -3   0   9       16.38        4.10     31.32 o 
  -2   0   9      587.07      606.03     31.70 o 
  -1   0   9       22.45       22.16     19.58 o 
   0   0   9      970.94     1018.90     37.00 o 
   1   0   9       55.30       72.12     21.47 o 
   2   0   9      819.36      849.74     35.58 o 
   3   0   9       73.37       74.29     37.24 o 
   4   0   9     1444.10     1414.26     66.41 o 
   5   0   9        0.98       43.08     38.35 o 
   6   0   9     2329.46     2202.74     76.95 o 
   7   0   9       36.25        7.83     34.34 o 
   8   0   9     1460.93     1503.94     72.55 o 
   9   0   9       46.10       57.74     43.64 o 
  10   0   9      286.53      344.09     54.75 o 
  -6   1   9        2.57       67.47     40.47 o 
  -5   1   9      496.64      604.64     55.63 o 
  -4   1   9      119.48      131.88     39.55 o 
  -3   1   9      852.00      838.24     56.83 o 
  -2   1   9       48.95       29.84     33.47 o 
  -1   1   9      904.37      965.66     39.52 o 
   0   1   9        2.52      -13.81     17.57 o 
   1   1   9     1534.48     1574.10     48.33 o 
   2   1   9      116.55      126.21     22.22 o 
   3   1   9     2292.80     2260.76     75.16 o 
   4   1   9     1127.97     1112.37     61.30 o 
   5   1   9     1051.17     1101.86     62.22 o 
   6   1   9      279.90      283.60     46.21 o 
   7   1   9      324.85      381.60     48.05 o 
   8   1   9        7.23      -27.46     35.08 o 
   9   1   9     1147.19     1187.45     69.55 o 
  10   1   9       16.35       13.18     41.63 o 
  11   1   9      588.88      541.22     62.68 o 
  -6   2   9      230.02      278.77     49.21 o 
  -5   2   9        3.85        4.90     37.01 o 
  -4   2   9      521.42      607.00     53.02 o 
  -3   2   9       38.94       86.19     36.52 o 
  -2   2   9     1249.45     1246.44     36.89 o 
  -1   2   9        0.57       -0.87     17.65 o 
   0   2   9      947.73      996.26     33.56 o 
   1   2   9      170.95      224.78     22.17 o 
   2   2   9      272.24      446.43     47.24 o 
   3   2   9        4.74       41.74     34.30 o 
   4   2   9     1471.72     1496.86     64.30 o 
   5   2   9      453.97      509.95     50.73 o 
   6   2   9      776.71      836.28     56.47 o 
   7   2   9       24.64      -14.24     34.23 o 
   8   2   9     1311.89     1252.67     66.03 o 
   9   2   9       73.58       66.34     40.43 o 
  10   2   9     1054.85      957.51     66.17 o 
  11   2   9       50.72       -9.73     41.77 o 
  -6   3   9      361.78      411.53     53.19 o 
  -5   3   9       33.16       51.68     40.08 o 
  -4   3   9       84.56       64.79     38.53 o 
  -3   3   9     1013.37     1040.14     59.58 o 
  -2   3   9      168.17      248.07     43.04 o 
  -1   3   9      817.21      749.91     55.35 o 
   0   3   9     1237.41     1219.53     33.48 o 
   1   3   9      790.87      787.67     30.89 o 
   2   3   9        4.10      -14.24     34.69 o 
   3   3   9     1206.80     1163.23     62.22 o 
   4   3   9        8.78       34.83     34.51 o 
   5   3   9     1121.72     1167.71     60.03 o 
   6   3   9       42.13       28.69     36.41 o 
   7   3   9     1534.66     1482.30     67.68 o 
   8   3   9      235.58      235.23     42.62 o 
   9   3   9      114.55      145.13     42.13 o 
  10   3   9        3.17       -2.26     39.90 o 
  11   3   9      277.01      257.51     51.19 o 
  -6   4   9       11.30       63.59     43.22 o 
  -5   4   9      383.38      443.78     53.62 o 
  -4   4   9       94.49       89.50     39.34 o 
  -3   4   9      144.14      208.30     41.24 o 
  -2   4   9      517.98      511.11     50.76 o 
  -1   4   9      506.54      493.56     50.27 o 
   0   4   9     1183.85     1129.29     62.96 o 
   1   4   9     1552.29     1511.34     67.65 o 
   2   4   9      318.38      299.11     44.42 o 
   3   4   9      225.65      278.14     43.18 o 
   4   4   9      392.31      475.09     47.34 o 
   5   4   9      252.79      277.99     41.91 o 
   6   4   9      849.72      803.10     57.57 o 
   7   4   9      724.07      726.29     53.72 o 
   8   4   9      254.94      190.78     41.67 o 
   9   4   9      294.77      319.45     47.80 o 
  10   4   9      284.50      273.87     49.70 o 
  11   4   9       94.73       92.61     45.02 o 
  -6   5   9      174.98      176.12     47.45 o 
  -5   5   9      235.73      232.31     48.68 o 
  -4   5   9      547.08      576.68     54.29 o 
  -3   5   9        6.63       -1.94     34.83 o 
  -2   5   9      214.55      184.72     43.57 o 
  -1   5   9      231.67      232.63     44.66 o 
   0   5   9     1923.17     1922.10     72.09 o 
   1   5   9      347.17      326.92     46.50 o 
   2   5   9      330.59      323.36     44.84 o 
   3   5   9      215.56      234.42     43.64 o 
   4   5   9      711.23      741.06     57.92 o 
   5   5   9      216.44      236.05     42.23 o 
   6   5   9     1773.48     1716.09     70.68 o 
   7   5   9      545.54      560.78     51.57 o 
   8   5   9      262.37      280.46     44.73 o 
   9   5   9       76.08       86.30     39.34 o 
  10   5   9      475.40      525.43     55.27 o 
  11   5   9      228.27      168.47     47.48 o 
  -6   6   9        0.32      -25.10     40.05 o 
  -5   6   9      285.04      295.51     49.78 o 
  -4   6   9      164.36      149.61     43.04 o 
  -3   6   9      553.77      527.54     52.07 o 
  -2   6   9       66.09       66.94     39.20 o 
  -1   6   9     1626.08     1549.03     68.11 o 
   0   6   9       16.52       31.27     39.27 o 
   1   6   9      568.64      586.52     56.93 o 
   2   6   9      249.34      252.16     45.16 o 
   3   6   9     1654.47     1831.78     73.53 o 
   4   6   9       70.73       85.49     42.20 o 
   5   6   9     2468.35     2442.69     80.02 o 
   6   6   9      240.86      205.45     44.77 o 
   7   6   9     1301.73     1248.86     62.64 o 
   8   6   9       47.26       -4.72     34.55 o 
   9   6   9      670.78      648.03     54.64 o 
  10   6   9      314.71      265.34     47.45 o 
  11   6   9      423.90      324.39     52.21 o 
  -5   7   9        8.75       68.74     43.11 o 
  -4   7   9      214.15      252.12     47.10 o 
  -3   7   9      147.37      107.17     41.56 o 
  -1   7   9      174.24      139.30     34.70 o 
   0   7   9      543.29      532.99     50.34 o 
   1   7   9      158.98      183.65     36.04 o 
   2   7   9     1140.96     1245.22     56.09 o 
   3   7   9        5.54       22.59     32.32 o 
   4   7   9     1460.22     1473.32     56.78 o 
   5   7   9       12.44        1.48     30.14 o 
   6   7   9      967.26      889.65     59.86 o 
   7   7   9        9.77      -23.37     22.66 o 
   8   7   9      768.78      739.73     38.48 o 
   9   7   9        0.58       -6.87     25.83 o 
  10   7   9      300.08      324.08     91.78 o 
  -5   8   9      308.33      406.66     55.91 o 
  -4   8   9      136.55      196.49     47.52 o 
  -3   8   9      216.46      213.34     76.04 o 
  -2   8   9      111.94       70.51     48.74 o 
  -1   8   9      497.14      522.90     41.91 o 
   0   8   9       33.18       53.64     31.33 o 
   1   8   9     1471.79     1572.64     57.94 o 
   2   8   9       62.22       39.79     33.24 o 
   3   8   9      974.86     1059.09     52.87 o 
   4   8   9      499.13      496.25     40.15 o 
   5   8   9      690.00      684.22     38.77 o 
   6   8   9       38.89       36.56     24.13 o 
   7   8   9     1178.70     1155.37     91.44 o 
   8   8   9       58.46       71.09     32.63 o 
   9   8   9      509.87      626.32     54.01 o 
  10   8   9       81.45       86.01     41.42 o 
  -4   9   9       98.63      106.75     67.05 o 
  -3   9   9      153.04      178.66     54.73 o 
  -2   9   9      170.48      174.04     37.47 o 
  -1   9   9      144.01      122.74     35.60 o 
   0   9   9      452.02      468.69     39.92 o 
   1   9   9      381.46      377.31     66.36 o 
   2   9   9     1014.54     1061.61     49.79 o 
   3   9   9      429.34      328.20     36.22 o 
   4   9   9      459.22      411.80     37.62 o 
   5   9   9      202.20      158.74     38.78 o 
   6   9   9      753.13      816.85     51.75 o 
   7   9   9      138.25      194.80     40.72 o 
   8   9   9      251.65      346.52     46.78 o 
   9   9   9       26.93      -20.69     39.06 o 
  -3  10   9      186.92      202.14     61.43 o 
  -2  10   9      491.93      545.49     58.99 o 
  -1  10   9      184.36      227.88     64.67 o 
   0  10   9      282.69      257.61     36.02 o 
   1  10   9       33.05       34.36     70.08 o 
   2  10   9       25.92       24.86     30.05 o 
   3  10   9      400.25      349.98     60.35 o 
   4  10   9       66.63       15.76     47.13 o 
   5  10   9      407.21      278.98     56.26 o 
   7  10   9       21.86        3.14     35.39 o 
   8  10   9       78.82      138.47     42.87 o 
  -2  11   9       36.99       51.19     74.38 o 
  -1  11   9      280.67      164.38     64.83 o 
   0  11   9        4.53      -80.43     53.62 o 
   1  11   9      103.56       17.52     55.45 o 
   2  11   9      179.83      171.29     59.72 o 
   3  11   9       73.84       32.75     52.63 o 
   4  11   9      127.70       68.21     51.50 o 
   5  11   9      409.49      268.41     58.87 o 
   0  12   9      391.54      284.23     71.21 o 
   1  12   9       93.66       23.41     59.72 o 
   2  12   9      743.99      799.93     99.06 o 
   3  12   9        0.39      -63.77     52.17 o 
   4  12   9      268.96      115.80     58.80 o 
  -1  -4  10      530.01      494.37     52.35 o 
   0  -4  10      213.56      185.14     42.90 o 
   1  -4  10      166.71      191.59     42.87 o 
   2  -4  10       77.77       89.72     37.01 o 
   3  -4  10      168.35      162.58     39.76 o 
   4  -4  10      330.74      302.60     43.68 o 
   5  -4  10      175.02      234.39     39.20 o 
   6  -4  10      108.57       77.45     32.04 o 
  -2  -3  10      296.70      277.61     43.78 o 
  -1  -3  10      352.08      275.10     42.13 o 
   0  -3  10      647.71      621.13     51.15 o 
   1  -3  10        0.74      -43.41     28.94 o 
   2  -3  10      400.65      426.47     46.00 o 
   3  -3  10      298.98      318.99     40.79 o 
   4  -3  10       76.03       49.46     29.40 o 
   5  -3  10      321.60      297.07     38.11 o 
   6  -3  10      346.85      270.24     36.38 o 
   7  -3  10       66.64       43.54     46.00 o 
  -3  -2  10      195.90      133.43     38.78 o 
  -2  -2  10       37.32      -29.36     30.42 o 
  -1  -2  10      599.36      587.47     47.94 o 
   0  -2  10      185.97      279.48     38.42 o 
   1  -2  10      486.25      511.96     45.69 o 
   2  -2  10       47.10       61.44     29.58 o 
   3  -2  10     1326.58     1235.41     43.12 o 
   4  -2  10      147.26      170.30     38.14 o 
   5  -2  10      186.92      180.33     26.10 o 
   6  -2  10      167.96      135.60     30.93 o 
   7  -2  10      544.49      466.94     56.90 o 
   8  -2  10       37.26       -7.58     41.56 o 
  -4  -1  10      278.06      202.38     40.40 o 
  -3  -1  10        3.06      -28.69     29.72 o 
  -2  -1  10      833.52      740.95     49.11 o 
  -1  -1  10       69.49       52.24     30.10 o 
   0  -1  10      798.26      748.84     35.90 o 
   1  -1  10      130.19      131.46     24.45 o 
   2  -1  10     1642.21     1603.29     45.33 o 
   3  -1  10      155.02      120.40     23.66 o 
   4  -1  10      113.02      173.42     25.27 o 
   5  -1  10       68.65       50.02     38.53 o 
   6  -1  10      354.23      386.15     51.82 o 
   7  -1  10      198.28      122.57     46.64 o 
   8  -1  10      249.94      275.32     52.07 o 
   9  -1  10        0.16      -63.56     42.37 o 
  -3   0  10      795.06      839.85     48.51 o 
  -2   0  10      106.32      129.43     45.02 o 
  -1   0  10     1892.07     1756.64     44.40 o 
   0   0  10      188.76      198.14     25.16 o 
   1   0  10      456.22      477.94     31.43 o 
   2   0  10       47.64       36.36     21.14 o 
   3   0  10      738.24      700.66     35.78 o 
   4   0  10      442.32      434.02     51.71 o 
   5   0  10     1595.53     1464.88     68.88 o 
   6   0  10       33.00       18.44     38.74 o 
   7   0  10      605.90      612.39     58.87 o 
   8   0  10       27.67      -12.09     40.43 o 
   9   0  10      335.46      300.24     56.79 o 
  10   0  10        8.57      -34.55     44.66 o 
  -5   1  10       28.46       57.28     39.66 o 
  -4   1  10       88.75       96.03     40.79 o 
  -3   1  10      414.47      468.71     49.63 o 
  -2   1  10     1147.22     1050.43     37.17 o 
  -1   1  10      182.65      219.42     28.50 o 
   0   1  10      337.87      399.76     45.12 o 
   1   1  10       80.96      103.27     22.62 o 
   2   1  10     2029.26     1969.94     47.34 o 
   3   1  10        3.32      -12.21     19.54 o 
   4   1  10     2688.82     2684.80     85.98 o 
   5   1  10        3.84       32.11     38.14 o 
   6   1  10     1445.56     1394.73     68.99 o 
   7   1  10      387.92      436.66     53.37 o 
   8   1  10      390.87      515.20     57.39 o 
   9   1  10       20.68      -59.33     39.55 o 
  10   1  10      235.33      218.77     53.83 o 
  -5   2  10      137.10      148.90     45.05 o 
  -4   2  10      197.95      232.03     45.09 o 
  -3   2  10      257.05      334.93     46.64 o 
  -2   2  10      232.87      302.46     44.10 o 
  -1   2  10      416.33      415.70     28.59 o 
   0   2  10      177.91      265.66     24.78 o 
   1   2  10     1106.43     1094.75     37.44 o 
   2   2  10      834.09      903.91     37.01 o 
   3   2  10     1259.29     1263.53     70.96 o 
   4   2  10     1033.41     1053.07     67.37 o 
   5   2  10        1.51        3.38     38.35 o 
   6   2  10      455.77      481.26     52.81 o 
   7   2  10      417.64      403.00     51.04 o 
   8   2  10      153.61      136.56     43.43 o 
   9   2  10      504.32      513.86     58.76 o 
  10   2  10      302.77      285.61     54.60 o 
  -5   3  10      155.06      129.69     43.39 o 
  -4   3  10        0.46       51.26     38.67 o 
  -3   3  10      517.08      550.45     53.16 o 
  -2   3  10       90.72      102.27     38.21 o 
  -1   3  10      834.86      818.97     58.80 o 
   0   3  10       67.06       65.88     19.65 o 
   1   3  10      716.70      792.97     33.61 o 
   2   3  10      158.81      167.83     45.86 o 
   3   3  10      953.59     1021.14     67.22 o 
   4   3  10      420.27      454.32     51.57 o 
   5   3  10      423.36      485.49     53.27 o 
   6   3  10       36.91       56.61     39.48 o 
   7   3  10      256.28      271.23     45.30 o 
   8   3  10      632.71      583.73     56.12 o 
   9   3  10      340.07      327.63     51.86 o 
  10   3  10      123.88      113.16     46.57 o 
  11   3  10      208.15      171.53     51.64 o 
  -5   4  10       15.46       14.66     40.40 o 
  -4   4  10      394.32      422.70     52.56 o 
  -3   4  10       25.31       37.86     38.92 o 
  -1   4  10       34.61       16.85     36.77 o 
   0   4  10      736.86      704.86     60.25 o 
   1   4  10      154.29      210.15     22.19 o 
   2   4  10      619.97      671.23     60.56 o 
   3   4  10      651.08      663.51     61.87 o 
   4   4  10      127.39      145.10     42.62 o 
   5   4  10      274.41      338.03     49.70 o 
   6   4  10     2101.18     2010.23     76.85 o 
   7   4  10       65.18       47.98     35.85 o 
   8   4  10       96.83       47.73     37.83 o 
   9   4  10       58.30       66.10     41.81 o 
  10   4  10      492.80      532.34     59.58 o 
  11   4  10       11.44      -61.18     40.79 o 
  -5   5  10      303.31      316.03     51.33 o 
  -4   5  10        0.54       44.73     39.83 o 
  -3   5  10      558.77      616.73     55.70 o 
  -2   5  10      163.79      180.81     40.72 o 
  -1   5  10     1201.60     1122.27     61.80 o 
   0   5  10      207.27      174.18     44.31 o 
   1   5  10     1385.65     1430.23     69.90 o 
   2   5  10       75.44       52.28     42.06 o 
   3   5  10      538.91      603.93     57.67 o 
   4   5  10      461.13      451.54     54.57 o 
   5   5  10     1379.82     1463.61     71.77 o 
   6   5  10        2.03       -0.07     36.84 o 
   7   5  10      816.03      858.27     59.58 o 
   8   5  10        4.45      -47.38     34.69 o 
   9   5  10      431.31      441.56     53.69 o 
  10   5  10       16.82      -56.47     37.65 o 
  -5   6  10       15.88       42.83     42.06 o 
  -4   6  10      145.78       91.41     43.85 o 
  -3   6  10       84.98       40.96     38.92 o 
  -2   6  10      689.03      746.77     56.37 o 
  -1   6  10       97.56       93.24     39.59 o 
   0   6  10      522.04      517.25     53.02 o 
   1   6  10        1.82        8.53     39.94 o 
   2   6  10     1265.00     1274.28     68.99 o 
   3   6  10       11.01       -4.16     43.04 o 
   4   6  10     1083.93     1165.21     69.02 o 
   5   6  10        1.56      -12.23     38.35 o 
   6   6  10      581.95      542.95     53.05 o 
   7   6  10       44.83        2.01     37.23 o 
   8   6  10      551.44      528.63     55.10 o 
   9   6  10       84.10       73.71     41.91 o 
  10   6  10      880.85      758.33     63.17 o 
  -5   7  10      118.56      174.25     47.80 o 
  -4   7  10       78.32       53.34     42.23 o 
  -3   7  10      362.24      407.90     51.89 o 
  -2   7  10      196.33      223.88     46.14 o 
  -1   7  10       36.82       10.01     38.67 o 
   0   7  10       91.22       78.58     40.19 o 
   1   7  10      268.35      292.20     47.91 o 
   2   7  10      235.45      322.38     50.62 o 
   3   7  10     1100.57     1120.16     67.51 o 
   4   7  10       81.38       76.46     45.30 o 
   5   7  10      379.72      442.34     53.02 o 
   6   7  10      437.87      382.41     50.87 o 
   7   7  10      318.17      367.78     49.99 o 
   8   7  10       72.46       45.55     41.39 o 
   9   7  10      981.58      921.76     64.62 o 
  10   7  10        4.89       -4.51     41.10 o 
  -4   8  10      138.71      149.61     45.47 o 
  -3   8  10      372.63      292.31     49.56 o 
  -2   8  10      143.42      125.67     45.02 o 
  -1   8  10      150.65      132.31     48.52 o 
   0   8  10        2.88      -25.03     30.70 o 
   1   8  10     1088.25     1129.21     54.87 o 
   2   8  10     1294.37     1355.66     63.40 o 
   3   8  10      468.63      465.54     41.41 o 
   4   8  10      255.42      287.59     37.79 o 
   5   8  10     1061.09     1047.89     65.96 o 
   6   8  10      415.71      490.74     54.89 o 
   7   8  10      287.37      262.59     50.30 o 
   8   8  10      583.35      498.74     58.34 o 
   9   8  10      176.20      179.90     32.30 o 
  -3   9  10        0.32        4.62     40.26 o 
  -2   9  10      155.53      217.24     72.67 o 
  -1   9  10       47.36       44.42     81.33 o 
   0   9  10      621.26      628.72     45.59 o 
   1   9  10      157.69       91.63     35.02 o 
   2   9  10      903.73      982.10     52.74 o 
   3   9  10      150.67      126.24     34.46 o 
   4   9  10      571.17      566.63     44.25 o 
   5   9  10      284.14      301.94     72.35 o 
   6   9  10      323.63      343.88     54.57 o 
   7   9  10      356.32      409.07     36.38 o 
   8   9  10      424.37      538.40     50.94 o 
   9   9  10      107.46       89.68     40.72 o 
  -3  10  10      142.46      183.44    133.83 o 
  -2  10  10       52.19       79.95     43.36 o 
  -1  10  10      265.01      231.26     39.91 o 
   0  10  10       49.69       19.25     33.90 o 
   1  10  10      834.67      985.90     59.45 o 
   2  10  10       62.81       51.81     77.77 o 
   3  10  10      283.32      245.32     37.63 o 
   4  10  10       45.38       25.84     33.87 o 
   5  10  10      653.66      569.14     71.21 o 
   7  10  10      231.08      223.74     41.14 o 
   8  10  10      157.60      191.98     42.80 o 
  -1  11  10       34.85        7.12     62.85 o 
   0  11  10       98.13      126.02     57.28 o 
   1  11  10        5.63      -77.91     58.84 o 
   2  11  10      207.29       93.52     63.88 o 
   3  11  10       22.22      -14.31     56.54 o 
   4  11  10      588.42      427.74     69.97 o 
   5  11  10       32.54      -76.62     51.08 o 
   1  12  10      126.00       87.14     64.48 o 
   2  12  10        0.27      -85.13     56.76 o 
   3  12  10      403.24      260.97     67.93 o 
   4  12  10        8.31      -80.22     53.48 o 
   0  -3  11        6.19      -45.83     32.26 o 
   1  -3  11      245.97      244.40     43.85 o 
   2  -3  11        4.97      -25.95     32.15 o 
   3  -3  11     1542.46     1546.35     67.47 o 
   4  -3  11      123.78       82.49     34.37 o 
   5  -3  11      984.01      969.00     55.13 o 
   6  -3  11        0.03       27.00     29.12 o 
  -2  -2  11      517.74      471.95     49.53 o 
  -1  -2  11       36.99       -8.07     32.04 o 
   0  -2  11      338.36      343.46     44.03 o 
   1  -2  11      111.03       72.87     34.79 o 
   2  -2  11      408.12      422.42     45.86 o 
   3  -2  11      129.62      105.90     33.38 o 
   4  -2  11      461.87      497.12     45.76 o 
   5  -2  11       22.96       -7.65     21.49 o 
   6  -2  11      439.44      449.97     56.07 o 
   7  -2  11        9.08       -8.88     45.97 o 
  -3  -1  11      184.26      101.74     37.72 o 
  -2  -1  11       39.71      -23.87     30.67 o 
  -1  -1  11      137.80      122.04     34.26 o 
   0  -1  11       18.87       14.42     30.10 o 
   1  -1  11      718.85      729.92     50.02 o 
   2  -1  11      180.11      133.85     31.07 o 
   3  -1  11      282.86      318.04     30.91 o 
   4  -1  11        0.24      -31.18     20.82 o 
   5  -1  11      353.46      395.89     33.63 o 
   6  -1  11       66.81       91.44     46.21 o 
   7  -1  11      773.27      682.05     65.39 o 
   8  -1  11       61.88       49.53     47.73 o 
  -2   0  11       64.11       34.37     30.95 o 
  -1   0  11      137.99       86.83     24.57 o 
   0   0  11      493.28      504.03     33.24 o 
   1   0  11      464.54      541.23     44.08 o 
   2   0  11      389.06      401.99     31.39 o 
   3   0  11      550.29      559.46     34.79 o 
   4   0  11       43.95       27.51     21.28 o 
   5   0  11      500.94      513.55     57.46 o 
   6   0  11      549.85      525.32     59.36 o 
   7   0  11      211.05      168.75     50.94 o 
   8   0  11       68.72       67.47     46.25 o 
   9   0  11      213.81       91.16     50.73 o 
  -4   1  11       30.98       90.56     40.75 o 
  -3   1  11       95.37      165.54     43.25 o 
  -2   1  11      802.33      820.02     56.79 o 
  -1   1  11      105.20      106.43     23.36 o 
   0   1  11      559.36      573.02     33.51 o 
   1   1  11       72.81      101.94     23.29 o 
   2   1  11      166.88      201.00     25.74 o 
   3   1  11      869.72      845.69     37.14 o 
   4   1  11     1283.66     1291.66     70.36 o 
   5   1  11      487.62      511.33     57.60 o 
   6   1  11      779.68      718.85     60.63 o 
   7   1  11      373.50      406.45     54.96 o 
   8   1  11      251.20      234.46     52.56 o 
   9   1  11      334.56      269.53     58.06 o 
  -4   2  11        9.45       83.30     41.49 o 
  -3   2  11      701.63      674.40     57.25 o 
  -2   2  11       13.47       46.14     37.54 o 
  -1   2  11      492.23      448.61     50.76 o 
   0   2  11       14.87       -4.62     18.81 o 
   1   2  11      950.68      964.67     51.40 o 
   2   2  11      928.27      892.21     36.82 o 
   3   2  11     1467.57     1479.11     42.72 o 
   4   2  11     1031.48     1052.12     67.44 o 
   5   2  11     2287.72     2254.49     83.09 o 
   6   2  11      428.48      449.46     55.06 o 
   7   2  11      503.51      495.60     58.66 o 
   8   2  11      516.32      501.74     58.91 o 
   9   2  11      216.30      247.57     54.89 o 
  10   2  11      176.81      182.89     51.93 o 
  -4   3  11       70.08       99.59     42.55 o 
  -3   3  11      103.76      201.96     44.66 o 
  -2   3  11      416.86      429.58     50.73 o 
  -1   3  11       15.65       31.23     37.19 o 
   0   3  11     1540.42     1390.04     68.49 o 
   1   3  11       59.39       43.82     19.79 o 
   2   3  11     3312.65     3232.00     88.73 o 
   3   3  11       53.26       20.13     40.65 o 
   4   3  11     2965.29     2958.88     92.54 o 
   5   3  11       41.09       45.26     41.53 o 
   6   3  11      699.90      688.11     58.17 o 
   7   3  11      544.18      556.73     57.81 o 
   8   3  11      685.09      678.77     62.68 o 
   9   3  11       60.93       10.08     42.20 o 
  10   3  11      393.44      398.59     60.39 o 
  -4   4  11       89.83      128.25     45.05 o 
  -3   4  11      461.13      475.65     54.64 o 
  -2   4  11       89.58      110.76     42.30 o 
  -1   4  11      996.91      991.38     62.18 o 
   0   4  11      254.54      263.44     45.26 o 
   1   4  11     1407.83     1490.51     72.90 o 
   2   4  11       88.09       77.21     20.77 o 
   3   4  11     1419.93     1462.59     75.54 o 
   4   4  11       71.85       81.33     44.28 o 
   5   4  11      359.66      403.74     50.87 o 
   6   4  11        3.74      -24.25     37.65 o 
   7   4  11      843.03      763.37     61.90 o 
   8   4  11       41.20       18.19     41.39 o 
   9   4  11      285.28      208.87     51.01 o 
  10   4  11       48.37      -61.66     41.10 o 
  -4   5  11      390.33      381.56     53.27 o 
  -3   5  11       92.84      151.55     44.88 o 
  -2   5  11      118.75      146.47     43.71 o 
  -1   5  11       92.27      107.13     40.89 o 
   0   5  11      377.81      390.45     49.07 o 
   1   5  11      114.15      147.21     42.48 o 
   2   5  11      223.02      239.57     48.22 o 
   3   5  11        2.25      -19.74     40.72 o 
   4   5  11     1421.15     1396.88     71.46 o 
   5   5  11      537.25      614.86     58.17 o 
   6   5  11     1143.51     1089.63     64.51 o 
   7   5  11      243.09      230.02     47.27 o 
   8   5  11      187.18      225.43     49.67 o 
   9   5  11      116.59      123.13     47.27 o 
  10   5  11      931.18      841.25     66.98 o 
  -4   6  11       55.06       77.38     42.90 o 
  -3   6  11        4.28       39.87     40.40 o 
  -2   6  11      119.99      176.96     44.77 o 
  -1   6  11      367.05      269.18     47.31 o 
   0   6  11      384.27      410.86     50.55 o 
   1   6  11      233.56      197.34     45.16 o 
   2   6  11      422.09      477.73     54.08 o 
   3   6  11      560.84      601.92     60.95 o 
   4   6  11      521.73      585.74     58.41 o 
   5   6  11      689.87      624.66     60.84 o 
   6   6  11      203.94      206.40     47.52 o 
   7   6  11      317.07      333.16     52.00 o 
   8   6  11      178.64      236.50     49.67 o 
   9   6  11      125.40      156.55     47.41 o 
  10   6  11       65.85      -12.48     42.97 o 
  -4   7  11       35.20       -4.37     40.93 o 
  -3   7  11      167.06      139.21     44.21 o 
  -2   7  11       83.38      128.95     43.18 o 
  -1   7  11      545.32      597.80     56.76 o 
   0   7  11      462.21      458.06     53.65 o 
   1   7  11      812.20      803.98     59.61 o 
   2   7  11      613.93      630.86     59.61 o 
   3   7  11      991.70     1051.87     66.70 o 
   4   7  11       80.58       49.46     43.57 o 
   5   7  11      128.82      111.71     44.98 o 
   6   7  11      614.64      618.84     61.20 o 
   7   7  11      441.65      441.99     56.16 o 
   8   7  11      323.34      303.55     52.91 o 
   9   7  11      349.52      316.49     55.03 o 
  10   7  11      140.69      102.41     49.32 o 
  -3   8  11        3.78        8.46     41.10 o 
  -2   8  11      335.81      333.41     50.55 o 
  -1   8  11       35.44       58.84     41.21 o 
   0   8  11      588.32      724.70     61.69 o 
   1   8  11      251.96      259.35     50.52 o 
   3   8  11      261.66      278.56     50.48 o 
   4   8  11     1199.72     1218.23     71.63 o 
   5   8  11      111.96       59.68     46.07 o 
   6   8  11      746.72      783.96     67.15 o 
   7   8  11      569.64      593.11     62.08 o 
   8   8  11      415.48      484.89     60.07 o 
   9   8  11      219.66      146.01     50.30 o 
  -2   9  11       13.02       -6.52     40.50 o 
  -1   9  11      623.91      702.67     59.75 o 
   0   9  11      126.67       85.62     87.69 o 
   1   9  11      612.88      590.35     73.34 o 
   2   9  11      291.34      217.86     50.64 o 
   3   9  11      738.30      708.79     49.68 o 
   4   9  11        3.57      -28.12     38.28 o 
   5   9  11      688.11      663.58     66.20 o 
   6   9  11      299.66      202.77     53.37 o 
   7   9  11      295.75      342.96     56.93 o 
   8   9  11        5.78      -56.12     43.64 o 
  -2  10  11      368.51      390.31     71.40 o 
  -1  10  11        0.79      -56.97     89.50 o 
   0  10  11      354.84      380.56     76.78 o 
   1  10  11       18.35       20.45     81.98 o 
   2  10  11      186.64      139.47     57.55 o 
   3  10  11       22.25      -10.98     56.47 o 
   4  10  11      249.58      290.91     98.70 o 
   5  10  11        1.87      -57.81     42.76 o 
   0  11  11      152.22      200.63    118.29 o 
   1  11  11       71.35      139.88    133.06 o 
   2  11  11      165.81      215.41    118.15 o 
   3  11  11      216.59      104.87     66.80 o 
   4  11  11      140.47        0.88     61.06 o 
   5  11  11      300.39      300.87     71.56 o 
   1  -2  12      330.78      396.86     49.32 o 
   2  -2  12      158.58      108.15     38.57 o 
   3  -2  12      910.79      861.37     55.66 o 
   4  -2  12       27.41       26.54     32.08 o 
   5  -2  12       57.94       38.74     31.41 o 
  -1  -1  12      360.57      313.60     43.78 o 
   0  -1  12       58.99       51.11     34.90 o 
   1  -1  12      238.06      297.07     42.80 o 
   2  -1  12      139.65      109.28     35.15 o 
   3  -1  12      515.33      518.52     47.13 o 
   4  -1  12       12.00       -4.62     23.92 o 
   5  -1  12      603.65      535.62     35.59 o 
   6  -1  12       60.47       13.03     67.95 o 
   7  -1  12      323.38      312.92     30.27 o 
  -1   0  12       57.35       -4.30     30.81 o 
   0   0  12      426.60      479.91     34.41 o 
   1   0  12        7.21       25.89     23.98 o 
   2   0  12      613.40      594.17     37.05 o 
   3   0  12        4.27       -9.98     22.37 o 
   4   0  12      373.06      427.58     53.11 o 
   5   0  12      284.92      226.73     28.61 o 
   6   0  12      642.68      660.37     67.33 o 
   7   0  12      128.50       30.95     47.59 o 
   8   0  12      358.50      304.43     62.29 o 
  -2   1  12       18.97       63.14     40.22 o 
  -1   1  12      375.81      470.82     53.69 o 
   0   1  12      120.68      109.47     27.27 o 
   1   1  12      560.79      561.65     35.54 o 
   2   1  12       13.21       -3.44     22.39 o 
   3   1  12      817.05      760.93     38.36 o 
   4   1  12        6.73       17.19     21.61 o 
   5   1  12      428.05      503.25     61.55 o 
   6   1  12        1.60       14.31     44.42 o 
   7   1  12      667.69      713.88     67.19 o 
   8   1  12        3.58      -52.31     45.72 o 
  -3   2  12       46.03      107.59     43.39 o 
  -2   2  12      536.73      570.76     55.87 o 
  -1   2  12       59.61       89.89     41.95 o 
   0   2  12        1.74       -5.18     20.90 o 
   1   2  12       26.60       14.15     21.37 o 
   2   2  12      737.67      764.92     36.70 o 
   3   2  12       73.59       57.19     30.12 o 
   4   2  12      863.88      773.10     68.28 o 
   5   2  12       68.77       32.64     43.92 o 
   6   2  12       98.67      144.67     49.60 o 
   7   2  12        0.68      -58.01     38.67 o 
   8   2  12      704.81      708.84     70.29 o 
   9   2  12       28.96       -1.90     47.66 o 
  -3   3  12      231.62      290.09     50.83 o 
  -2   3  12      127.54      179.11     44.91 o 
  -1   3  12      172.03      257.62     49.00 o 
   0   3  12       48.57       61.58     42.69 o 
   1   3  12      389.06      423.02     54.22 o 
   2   3  12       57.76       48.45     21.07 o 
   3   3  12     1187.09     1198.30     41.02 o 
   4   3  12      144.92      115.17     46.96 o 
   5   3  12      225.77      216.02     51.22 o 
   6   3  12      322.29      309.93     52.88 o 
   7   3  12      371.71      293.05     54.75 o 
   8   3  12       23.55      -31.02     45.62 o 
   9   3  12      340.73      275.84     57.35 o 
  -3   4  12       17.51       39.02     40.40 o 
  -2   4  12      359.48      303.34     49.88 o 
  -1   4  12       77.62       89.64     44.45 o 
   0   4  12      743.14      775.04     61.09 o 
   1   4  12     1088.74     1039.29     67.93 o 
   2   4  12      868.95      834.58     66.66 o 
   3   4  12      876.24      921.02     67.58 o 
   4   4  12      335.23      375.89     54.29 o 
   5   4  12      234.31      205.09     49.14 o 
   6   4  12      590.20      672.18     63.24 o 
   7   4  12      731.31      666.61     62.92 o 
   8   4  12      851.90      634.64     65.00 o 
   9   4  12      127.01      126.34     49.92 o 
  -3   5  12      131.85      129.97     45.30 o 
  -2   5  12      274.77      254.13     49.70 o 
  -1   5  12      163.90      141.50     46.39 o 
   0   5  12      947.49      970.62     65.74 o 
   1   5  12       81.80      115.38     45.09 o 
   2   5  12     1415.70     1515.01     77.02 o 
   3   5  12       25.80       65.74     43.39 o 
   4   5  12      503.65      585.53     61.16 o 
   5   5  12      361.10      411.11     56.58 o 
   6   5  12     1258.34     1098.27     70.68 o 
   7   5  12      947.74      815.65     67.33 o 
   8   5  12      356.01      406.77     57.14 o 
   9   5  12      215.22      172.91     52.88 o 
  -3   6  12       71.27       65.81     41.98 o 
  -2   6  12       27.92       11.10     40.57 o 
  -1   6  12      383.39      353.26     52.91 o 
   0   6  12        3.76        9.55     42.30 o 
   1   6  12      117.07      123.56     46.04 o 
   2   6  12       18.43       16.74     42.87 o 
   3   6  12      582.55      602.52     62.01 o 
   4   6  12      199.62      135.86     48.58 o 
   5   6  12     1333.68     1133.38     72.94 o 
   6   6  12       29.27       12.30     44.70 o 
   7   6  12      527.36      580.42     63.52 o 
   8   6  12      242.44      142.38     51.96 o 
   9   6  12      602.98      443.22     61.62 o 
  -3   7  12       13.31        2.04     40.43 o 
  -2   7  12      262.26      208.51     46.81 o 
  -1   7  12       19.11       14.70     41.60 o 
   0   7  12       96.85       49.70     42.23 o 
   1   7  12      110.10      116.26     46.36 o 
   2   7  12     1115.49     1080.08     68.11 o 
   3   7  12        1.41        3.84     44.06 o 
   4   7  12      469.47      469.16     59.54 o 
   5   7  12       24.38        3.28     46.14 o 
   6   7  12      993.59      955.04     71.98 o 
   7   7  12        9.15       -1.52     45.55 o 
   8   7  12      623.18      647.75     65.78 o 
   9   7  12        8.00      -57.71     42.76 o 
  -2   8  12       12.36       65.29     45.44 o 
  -1   8  12      128.15      161.35     47.31 o 
   0   8  12       31.07       43.82     44.17 o 
   1   8  12      548.13      554.23     60.70 o 
   2   8  12      537.09      529.94     60.81 o 
   3   8  12      346.12      357.28     57.25 o 
   4   8  12       50.58       -6.17     45.76 o 
   5   8  12      517.03      450.55     61.20 o 
   6   8  12        9.01      -34.76     45.55 o 
   7   8  12     1014.83      971.82     73.61 o 
   8   8  12        8.26      -31.20     45.51 o 
  -1   9  12       66.66       75.51     44.06 o 
   0   9  12      218.01      247.75     52.14 o 
   1   9  12      288.61      335.95     55.13 o 
   2   9  12      882.47      901.14     67.75 o 
   3   9  12       50.35       35.00     44.66 o 
   4   9  12      448.90      488.20     61.23 o 
   5   9  12      108.66       80.51     49.28 o 
   6   9  12      615.17      642.11     67.75 o 
   7   9  12        2.16      -67.21     44.80 o 
   8   9  12      580.70      534.59     66.77 o 
   0  10  12      173.43      330.17     53.55 o 
   1  10  12      173.40      222.68     51.64 o 
   2  10  12      335.70      362.25     56.30 o 
   3  10  12      380.47      387.66     57.18 o 
   4  10  12      220.70      224.45     53.30 o 
   5  10  12      256.41      167.94     53.19 o 
   6  10  12      271.89      225.36     57.25 o 
   2  11  12       83.93       91.30     82.86 o 
   3  11  12      157.00      169.41    114.30 o 
   4  11  12      249.03      126.52     73.39 o 
   1   0  13      364.89      353.68     44.88 o 
   2   0  13      152.41      153.79     32.48 o 
   3   0  13      472.96      526.71     37.54 o 
   4   0  13       98.18       58.09     37.67 o 
   5   0  13      418.76      345.08     42.60 o 
   6   0  13        1.65      -14.78     21.67 o 
   0   1  13      253.13      279.07     65.50 o 
   1   1  13      356.48      397.14     50.87 o 
   2   1  13      153.50      153.57     28.94 o 
   3   1  13       34.49       30.93     24.54 o 
   4   1  13      262.88      266.03     31.06 o 
   5   1  13       15.97        9.31     22.20 o 
   6   1  13      402.73      352.09     62.92 o 
   7   1  13      119.04      -42.02     48.86 o 
  -1   2  13      111.22      199.31     48.08 o 
   0   2  13      127.15      109.07     45.09 o 
   1   2  13       80.00       86.99     25.72 o 
   2   2  13      211.60      233.47     29.32 o 
   3   2  13      154.46      158.09     27.48 o 
   4   2  13      291.16      317.50     31.18 o 
   5   2  13      450.48      499.76     65.25 o 
   6   2  13      187.11      196.18     56.09 o 
   7   2  13      528.98      497.79     67.68 o 
   8   2  13       65.63      -20.13     48.15 o 
  -1   3  13      266.37      380.33     54.92 o 
   0   3  13       63.76       54.78     44.35 o 
   1   3  13      277.41      324.39     55.63 o 
   2   3  13      422.14      361.10     31.38 o 
   3   3  13      540.63      586.05     35.12 o 
   4   3  13       56.77       52.90     47.17 o 
   5   3  13      123.82      140.34     54.57 o 
   6   3  13      118.31      115.63     52.14 o 
   7   3  13       92.86       61.80     50.34 o 
   8   3  13      373.86      360.10     62.04 o 
  -2   4  13      198.13      269.71     51.19 o 
  -1   4  13       92.56       94.26     45.37 o 
   0   4  13      161.36      182.07     49.18 o 
   1   4  13      148.71       79.28     47.63 o 
   2   4  13       83.00       79.74     48.79 o 
   3   4  13      111.13      111.84     24.14 o 
   4   4  13      302.27      327.45     58.73 o 
   5   4  13       12.45      -41.39     45.02 o 
   6   4  13      284.45      414.59     61.55 o 
   7   4  13      123.06       55.84     50.52 o 
   8   4  13      338.28      264.99     58.31 o 
  -2   5  13       75.44       67.08     44.24 o 
  -1   5  13      500.35      539.84     58.94 o 
   0   5  13       69.98       97.33     45.40 o 
   1   5  13      330.12      316.56     54.82 o 
   2   5  13       15.89       46.53     47.34 o 
   3   5  13       66.98        3.17     44.66 o 
   4   5  13       36.33       25.13     47.17 o 
   5   5  13      599.74      595.75     65.00 o 
   6   5  13       11.20      -24.78     45.33 o 
   7   5  13      356.05      340.60     60.56 o 
   8   5  13        4.31      -44.06     45.40 o 
  -1   6  13       11.32        7.83     40.54 o 
   0   6  13      559.22      608.27     62.11 o 
   1   6  13      131.93      126.02     48.61 o 
   2   6  13       58.25       46.39     44.35 o 
   3   6  13       34.98       11.00     45.97 o 
   4   6  13      375.86      375.40     58.66 o 
   5   6  13        0.81        3.70     47.70 o 
   6   6  13      479.61      486.01     64.65 o 
   7   6  13       82.68       36.91     50.16 o 
   8   6  13      288.62      207.91     55.31 o 
  -1   7  13      105.27      104.17     43.82 o 
   0   7  13      123.09      143.65     46.25 o 
   1   7  13        4.90       66.24     44.66 o 
   2   7  13      266.69      242.57     52.81 o 
   3   7  13      827.72      756.25     67.40 o 
   4   7  13      274.40      220.11     55.66 o 
   5   7  13      329.93      265.80     58.69 o 
   6   7  13      268.26      236.19     56.93 o 
   7   7  13      678.25      655.58     69.87 o 
   8   7  13      211.91      152.96     55.31 o 
  -1   8  13       32.80       99.30     46.21 o 
   0   8  13      120.55      102.62     46.29 o 
   1   8  13      133.76      154.30     50.20 o 
   2   8  13      384.00      319.80     57.04 o 
   3   8  13      139.76       94.05     48.26 o 
   4   8  13      161.38      166.71     52.77 o 
   5   8  13      353.24      389.21     61.87 o 
   6   8  13      547.91      553.66     67.86 o 
   7   8  13      220.49      144.43     56.61 o 
   0   9  13      138.71      110.51     49.53 o 
   1   9  13       85.06      119.93     50.02 o 
   2   9  13       91.52       67.44     47.91 o 
   3   9  13       25.49       19.14     46.67 o 
   4   9  13       73.05      102.83     51.86 o 
   5   9  13      108.95       54.22     51.11 o 
   6   9  13      193.26      158.53     56.33 o 
   7   9  13       64.06      -37.72     52.74 o 
   2  10  13        7.86       52.74     48.82 o 
   3  10  13      123.10      154.79     52.67 o 
   4  10  13       12.80      -61.58     44.98 o 
   5  10  13      123.86      102.69     52.67 o 
   2   2  14       14.31       20.76     24.75 o 
   3   2  14      141.56      149.96     29.71 o 
   4   2  14       34.68       -3.18     23.66 o 
   5   2  14      267.26      296.69     78.59 o 
   1   3  14        3.22       52.35     47.80 o 
   2   3  14      272.51      195.96     53.69 o 
   3   3  14       47.05       15.45     29.14 o 
   4   3  14      482.55      534.22     36.06 o 
   5   3  14       24.34       24.91     52.30 o 
   6   3  14      109.85       40.12     53.55 o 
   0   4  14       28.57       75.79     46.78 o 
   1   4  14      289.74      265.90     54.29 o 
   2   4  14        0.02       10.19     47.13 o 
   3   4  14      440.68      400.25     60.91 o 
   4   4  14        5.66       12.07     33.58 o 
   5   4  14      188.99      200.05     58.06 o 
   6   4  14       44.76       58.62     53.12 o 
   7   4  14      710.07      710.32     75.02 o 
   0   5  14       90.81       83.26     47.66 o 
   1   5  14        6.75       18.65     43.64 o 
   2   5  14      127.65      138.93     49.88 o 
   3   5  14       31.66       93.80     51.96 o 
   4   5  14      321.13      306.13     61.34 o 
   5   5  14       50.79        0.88     50.23 o 
   6   5  14      530.61      523.49     68.28 o 
   7   5  14       42.54      -26.69     48.82 o 
   0   6  14      118.87       70.19     47.55 o 
   1   6  14       56.26       38.00     46.96 o 
   2   6  14       69.12      117.46     52.31 o 
   3   6  14      425.22      402.08     60.42 o 
   4   6  14        6.50      -57.00     44.42 o 
   5   6  14      381.83      359.28     63.52 o 
   6   6  14      274.13      249.65     57.95 o 
   7   6  14      152.08       79.77     53.97 o 
   1   7  14      136.50      226.39     53.51 o 
   2   7  14       65.32       90.35     49.42 o 
   3   7  14      127.96      157.26     54.01 o 
   4   7  14      258.07      161.38     54.71 o 
   5   7  14      193.65      202.06     57.00 o 
   6   7  14       77.58       32.89     52.63 o 
   7   7  14      315.88      359.92     64.86 o 
   2   8  14      521.60      543.58     64.26 o 
   3   8  14      260.34      158.10     52.84 o 
   4   8  14      100.60      101.70     53.37 o 
   5   8  14       59.57       60.10     53.09 o 
   6   8  14      336.91      380.82     66.48 o 
   4   9  14        4.36       18.30     51.01 o 
                                                 
